# Supplementary material for: Exploring the Fanconi Anemia Gene Expression and Regulation by MicroRNAs in Gilthead Seabream (Sparus aurata) at Different Gonadal Development Stages
Source: Mar Biotechnol (NY). 2025 Apr 11;27(2):74. doi: 10.1007/s10126-025-10444-x (PMC11991948; doi:10.1007/s10126-025-10444-x)
Supplement: Supplementary file 2 — Supplementary file2 (XLSX 248 KB) [file 10126_2025_10444_MOESM2_ESM.xlsx]

## Sheet: F versus M
Id	F1	F2	F3	M1	M2	M3	fM1	fM2	fM3	log2 Fold Change	pvalue	padj	Total	Biotype
mir-135d_(Astatotilapia burtoni)	171	46	161	0	0	0	10	10	0	-8.803	1.97255e-07	2.98821e-06	378	miRNA
mir-212a_(Oreochromis niloticus)	88	26	248	0	0	0	0	0	0	-8.577	4.64121e-07	4.93215e-06	362	miRNA
mir-145_(Oryzias latipes)	194	41	76	0	0	0	118	26	73	-8.541	1.67889e-10	6.29141e-09	311	miRNA
ENSGACT00000028944.1	396	0	27	0	0	0	0	0	0	-8.448	0.0060169	0.0266089	423	miRNA
mir-148_(Gadus morhua)	90	12	133	0	0	0	0	0	0	-7.867	1.7911e-05	0.000151817	235	miRNA
mir-10545_(Astatotilapia burtoni)	99	17	58	0	0	0	0	0	0	-7.596	3.89114e-05	0.000311291	174	miRNA
mir-202_(Danio rerio)	81	10	62	0	0	0	0	0	0	-7.295	0.000234607	0.00150487	153	miRNA
mir-18b_(Oreochromis niloticus)	61	11	62	0	0	0	30	0	0	-7.169	0.00166335	0.00870814	134	miRNA
mir-34_(Astatotilapia burtoni)	113	0	50	0	0	0	11	0	10	-7.098	0.00321319	0.0149529	163	miRNA
mir-4454_(Homo sapiens)	64	12	36	0	0	0	69	13	23	-6.991	1.53146e-07	2.50503e-06	112	miRNA
mir-10544_(Gadus morhua)	93	0	50	0	0	0	29	13	38	-6.925	0.000169671	0.00114121	143	miRNA
mir-499a_(Gorilla gorilla)	11	12	50	0	0	0	21	0	14	-6.574	0.000602874	0.00348981	73	miRNA
let-7j_(Salmo salar)	43	0	59	0	0	0	15	0	10	-6.447	0.00766865	0.0332931	102	miRNA
let-7d_(Petromyzon marinus)	484	131	505	0	17	0	298	38	190	-5.682	5.18938e-07	5.43358e-06	1137	miRNA
mir-499_(Astatotilapia burtoni)	25	0	27	0	0	0	63	10	14	-5.527	0.00114365	0.00626366	52	miRNA
let-7a-2_(Oryzias latipes)	74	13	65	0	4	0	8	0	6	-4.696	0.000767468	0.0043368	156	miRNA
let-7a-3_(Oryzias latipes)	73	12	64	0	4	0	8	0	6	-4.651	0.000943546	0.00524848	153	miRNA
mir-217_(Cyprinus carpio)	2987	568	2498	82	51	28	1212	333	468	-4.59	9.78808e-43	6.96911e-40	6214	miRNA
ENSGACT00000029268.1	111	61	93	15	0	0	333	216	256	-4.01	0.000580078	0.00338537	280	miRNA
mir-31_(Oreochromis niloticus)	1283	195	1062	69	48	0	159	48	103	-3.912	6.02368e-05	0.00047654	2657	miRNA
mir-31_(Astatotilapia burtoni)	978	156	889	63	37	0	46	16	21	-3.805	7.79846e-05	0.00058761	2123	miRNA
mir-217_(Oreochromis niloticus)	37048	10409	33809	2198	1162	1046	23367	11281	9047	-3.629	2.5346e-17	3.60927e-15	85672	miRNA
let-7b-1_(Oryzias latipes)	10645	870	7293	660	254	48	2071	242	1138	-3.578	6.90762e-06	6.2256e-05	19770	miRNA
let-7b-2_(Oryzias latipes)	10648	870	7303	662	256	49	2074	245	1136	-3.57	6.48367e-06	5.91842e-05	19788	miRNA
mir-145_(Astatotilapia burtoni)	511	229	313	29	38	17	557	158	441	-3.382	1.64275e-09	5.00668e-08	1137	miRNA
mir-216b_(Astatotilapia burtoni)	3049	1779	2925	276	136	219	1581	388	491	-3.252	1.55866e-08	3.17539e-07	8384	miRNA
mir-145_(Oreochromis niloticus)	1934	343	1432	92	169	45	705	230	455	-3.004	5.8793e-14	4.18606e-12	4015	miRNA
mir-210_(Oryzias latipes)	143	14	132	12	14	0	71	29	50	-2.807	0.000476139	0.00282509	315	miRNA
mir-217_(Tetraodon nigroviridis)	1815	513	987	169	97	94	878	336	301	-2.689	1.07121e-08	2.38344e-07	3675	miRNA
let-7a-1_(Astatotilapia burtoni)	63611	12808	56979	7656	8828	1993	22505	6962	12200	-2.308	1.26632e-08	2.73217e-07	151875	miRNA
let-7a-5_(Astatotilapia burtoni)	63846	12830	57280	7763	8953	2016	22556	6964	12228	-2.294	1.6569e-08	3.27698e-07	152688	miRNA
let-7a-3_(Astatotilapia burtoni)	64469	12927	57795	7936	9214	2068	22640	7032	12287	-2.27	2.37063e-08	4.50261e-07	154409	miRNA
let-7a-4_(Astatotilapia burtoni)	64504	12930	57836	7940	9230	2071	22647	7028	12296	-2.269	2.40308e-08	4.50261e-07	154511	miRNA
let-7a-2_(Astatotilapia burtoni)	64505	12925	57838	7939	9237	2069	22656	7026	12287	-2.268	2.46943e-08	4.5083e-07	154513	miRNA
mir-10926_(Oreochromis niloticus)	857	222	1609	260	134	20	2304	1193	1315	-2.15	0.00214984	0.0107041	3102	miRNA
let-7b-1_(Astatotilapia burtoni)	11897	1179	12628	2438	1497	375	2111	490	1379	-1.845	0.0026444	0.0126363	30014	miRNA
ENSGACT00000029667.1	7069	3916	6968	2142	1799	630	768	244	252	-1.777	0.00038963	0.00243348	22524	miRNA
mir-221-3_(Ictalurus punctatus)	2074	519	1738	378	417	235	328	133	207	-1.49	1.79249e-07	2.77446e-06	5361	miRNA
mir-222-2_(Gadus morhua)	2530	638	2578	626	800	206	492	241	248	-1.309	0.00125033	0.00669351	7378	miRNA
mir-30d_(Astatotilapia burtoni)	926	256	500	133	195	144	207	42	92	-1.288	0.0041703	0.0189125	2154	miRNA
mir-22_(Paralichthys olivaceus)	1486	189	1513	183	381	186	189	39	76	-1.283	0.00298713	0.014085	3938	miRNA
mir-214-2_(Salmo salar)	332	32	321	46	59	47	156	59	63	-1.272	0.00999159	0.0426678	837	miRNA
mir-214-3_(Salmo salar)	330	32	319	45	61	47	157	58	62	-1.258	0.0106654	0.0446694	834	miRNA
mir-214-1_(Salmo salar)	328	32	318	48	59	47	156	57	64	-1.244	0.0101016	0.0428116	832	miRNA
mir-181a-2_(Tetraodon nigroviridis)	2405	274	1878	373	599	220	419	138	187	-1.185	0.00181354	0.00922314	5749	miRNA
mir-181a-1_(Tetraodon nigroviridis)	2404	272	1877	376	603	217	421	136	188	-1.18	0.00201526	0.0101047	5749	miRNA
mir-731_(Salmo salar)	1362	225	1195	313	353	143	745	232	519	-1.112	0.0012219	0.00660378	3591	miRNA
mir-139_(Astatotilapia burtoni)	554	92	697	135	176	71	51	30	25	-1.099	0.0123968	0.0494655	1725	miRNA
mir-106a-2_(Salmo salar)	298	48	216	207	306	137	69	14	33	0.884	0.0120636	0.0494253	1212	miRNA
mir-106a-1_(Salmo salar)	296	48	215	208	308	136	68	14	32	0.893	0.0106407	0.0446694	1211	miRNA
mir-30c_(Astatotilapia burtoni)	720	213	943	1526	1293	421	505	212	238	1.298	0.00127303	0.00676416	5116	miRNA
let-7j_(Gadus morhua)	8287	953	14006	12946	10387	8018	1067	329	481	1.333	0.00696588	0.0304276	54597	miRNA
mir-30b_(Astatotilapia burtoni)	7634	1750	7870	13429	12943	5340	1949	552	784	1.466	3.16242e-09	7.7643e-08	48966	miRNA
mir-20a-1_(Oryzias latipes)	128	27	72	144	181	108	88	28	25	1.547	0.000164111	0.00112353	660	miRNA
let-7e_(Tetraodon nigroviridis)	402	79	344	635	794	209	37	32	26	1.553	0.00227545	0.0112508	2463	miRNA
let-7i_(Cyprinus carpio)	1950	308	2242	3262	4088	1054	244	77	95	1.559	0.000136466	0.000952584	12904	miRNA
mir-20a-2_(Oryzias latipes)	128	26	73	144	183	107	88	28	24	1.56	0.000151421	0.00104672	661	miRNA
mir-30e-2_(Danio rerio)	677	212	398	749	921	928	165	43	35	1.572	0.00232037	0.0113532	3885	miRNA
mir-724-1_(Astatotilapia burtoni)	1921	469	1326	2874	4272	1125	702	180	240	1.619	1.71847e-05	0.000147415	11987	miRNA
mir-724-2_(Astatotilapia burtoni)	1917	468	1321	2878	4264	1128	707	179	238	1.623	1.65826e-05	0.000143985	11976	miRNA
mir-125b-3_(Astatotilapia burtoni)	885	196	968	1222	2589	674	721	357	412	1.701	6.66073e-05	0.000515483	6534	miRNA
mir-125b-2_(Astatotilapia burtoni)	868	195	954	1208	2558	671	694	359	412	1.706	7.8403e-05	0.00058761	6454	miRNA
mir-125b-1_(Astatotilapia burtoni)	868	193	954	1206	2557	674	694	357	414	1.711	7.15166e-05	0.000547525	6452	miRNA
mir-125a-2_(Gadus morhua)	269	52	327	452	745	198	216	104	152	1.725	8.09764e-05	0.000600575	2043	miRNA
mir-125a-1_(Gadus morhua)	265	50	328	454	747	196	214	102	154	1.745	8.85579e-05	0.0006434	2040	miRNA
mir-143_(Gadus morhua)	123	18	116	147	228	137	11	0	0	1.775	0.0121929	0.0494551	769	miRNA
mir-130b_(Homo sapiens)	258	88	457	696	654	486	171	98	144	1.839	3.21224e-05	0.000262887	2639	miRNA
mir-20a_(Astatotilapia burtoni)	5376	1473	2519	8074	11249	5277	2751	663	931	1.84	5.75498e-06	5.32149e-05	33968	miRNA
mir-30a_(Gadus morhua)	2080	329	1907	4135	5946	836	171	46	78	1.916	0.000253707	0.00161285	15233	miRNA
mir-30d_(Oryzias latipes)	5619	1168	7049	15036	18141	4030	604	219	312	2.008	2.49365e-06	2.50067e-05	51043	miRNA
mir-93_(Astatotilapia burtoni)	833	278	360	1616	2536	978	179	31	45	2.131	3.73845e-05	0.000302475	6601	miRNA
mir-17_(Cyprinus carpio)	597	164	422	1130	1938	760	354	64	200	2.181	1.58323e-07	2.50503e-06	5011	miRNA
mir-21-1_(Astatotilapia burtoni)	5107	482	8530	9840	20323	6022	457	219	228	2.181	0.000221818	0.00144894	50304	miRNA
mir-21-2_(Astatotilapia burtoni)	5099	484	8531	9835	20312	6029	459	217	227	2.181	0.000212245	0.00141232	50290	miRNA
mir-16a_(Oreochromis niloticus)	115	35	58	213	318	170	13	0	0	2.201	0.0056304	0.0253724	909	miRNA
let-7g-1_(Astatotilapia burtoni)	4372	694	5133	12800	10982	5200	875	304	446	2.23	4.48062e-11	2.1268e-09	39181	miRNA
let-7g-2_(Astatotilapia burtoni)	4370	691	5137	12804	10975	5192	873	303	445	2.231	5.28931e-11	2.35374e-09	39169	miRNA
mir-93_(Danio rerio)	62	22	16	115	174	89	0	0	0	2.237	0.00577165	0.0256838	478	miRNA
mir-99b_(Astatotilapia burtoni)	11187	1346	14483	25069	26278	18516	4297	2575	2041	2.243	5.13629e-06	4.81189e-05	96879	miRNA
mir-7-4_(Astatotilapia burtoni)	548	169	612	1804	1787	825	8	26	6	2.249	0.00357952	0.0165495	5745	miRNA
mir-7-1_(Astatotilapia burtoni)	549	167	608	1802	1793	825	8	25	5	2.259	0.00368951	0.0168393	5744	miRNA
mir-7-2_(Astatotilapia burtoni)	526	162	579	1764	1764	804	9	26	5	2.287	0.00313544	0.0146871	5599	miRNA
mir-7-3_(Astatotilapia burtoni)	527	162	580	1772	1768	802	9	26	6	2.288	0.00246029	0.011836	5611	miRNA
mir-16_(Petromyzon marinus)	486	135	365	1371	1505	622	135	73	62	2.31	2.80538e-09	7.13369e-08	4484	miRNA
mir-21-1_(Oryzias latipes)	5333	556	8796	11317	21835	7743	807	525	428	2.31	9.70808e-05	0.000698197	55580	miRNA
mir-21-2_(Oryzias latipes)	3840	342	6396	7793	15027	6366	508	300	233	2.348	0.000127393	0.000898056	39764	miRNA
mir-15b_(Astatotilapia burtoni)	276	46	146	721	804	241	22	19	14	2.487	2.57158e-06	2.543e-05	2234	miRNA
let-7f_(Oreochromis niloticus)	8779	1836	8606	32240	30741	9764	927	400	439	2.496	1.01026e-11	5.13789e-10	91966	miRNA
mir-15a_(Astatotilapia burtoni)	146	10	49	232	337	112	13	0	0	2.509	0.00566893	0.0253854	886	miRNA
mir-16a_(Gadus morhua)	158	14	171	338	485	280	49	0	15	2.568	0.00168141	0.0087384	1446	miRNA
mir-21a-2_(Salmo salar)	798	58	1175	2116	4375	1037	91	47	49	2.706	2.28982e-05	0.000191806	9559	miRNA
mir-21a-1_(Salmo salar)	797	57	1173	2120	4376	1036	90	48	48	2.711	2.61351e-05	0.000216375	9559	miRNA
mir-143_(Salmo salar)	93	12	60	190	284	176	11	10	0	2.756	0.000515886	0.00303562	815	miRNA
let-7g_(Oryzias latipes)	1574	152	1587	6319	5059	2577	460	199	227	2.893	1.47148e-10	5.82053e-09	17268	miRNA
mir-143_(Mus musculus)	54	26	53	249	255	241	22	12	0	2.937	0.00065989	0.00378904	878	miRNA
mir-7_(Fugu rubripes)	2694	724	3606	15651	14279	8065	50	54	11	3.058	3.35992e-06	3.23279e-05	45019	miRNA
mir-15a_(Oryzias latipes)	459	53	324	1490	2144	802	72	35	13	3.14	3.80762e-09	9.03674e-08	5272	miRNA
mir-27b-1_(Salmo salar)	10	0	12	29	70	13	0	0	0	3.145	0.0120787	0.0494253	134	miRNA
mir-27b-2_(Salmo salar)	10	0	12	29	70	13	0	0	0	3.145	0.0120787	0.0494253	134	miRNA
let-7f_(Gorilla gorilla)	1309	191	1002	6376	5785	1960	236	132	99	3.152	3.0609e-12	1.81614e-10	16623	miRNA
mir-21-1_(Gadus morhua)	5011	622	7430	27461	42644	11629	563	359	284	3.396	7.41647e-10	2.64026e-08	94797	miRNA
mir-21-2_(Gadus morhua)	5012	619	7434	27469	42641	11628	562	361	284	3.397	8.48143e-10	2.87561e-08	94803	miRNA
mir-30d_(Tetraodon nigroviridis)	1908	413	1412	9843	15176	3547	246	128	148	3.439	2.22446e-15	1.97977e-13	32299	miRNA
let-7j_(Hippoglossus hippoglossus)	10	0	17	60	50	46	0	0	0	3.504	0.00109801	0.00606035	183	miRNA
ENSGACT00000028957.1	16	0	20	85	148	11	11	0	0	3.545	0.0124358	0.0494655	280	miRNA
ENSGACT00000027991.1	112	15	113	772	884	171	36	12	26	3.562	6.9115e-11	2.8947e-09	2067	miRNA
mir-724_(Cyprinus carpio)	46	0	20	201	201	59	32	0	10	3.719	0.00132696	0.00699851	527	miRNA
mir-15b_(Gadus morhua)	86	12	61	579	676	230	0	0	0	3.869	7.81029e-16	9.26821e-14	1644	miRNA
mir-16a_(Astatotilapia burtoni)	416	84	369	2737	3469	1966	135	50	38	3.901	1.68724e-34	6.00659e-32	9041	miRNA
mir-192_(Astatotilapia burtoni)	1116	19	269	2750	7509	1340	213	615	83	3.928	0.000394824	0.00244447	13003	miRNA
mir-16b_(Astatotilapia burtoni)	1178	326	910	11261	11397	4511	370	131	98	3.968	3.1571e-25	5.61964e-23	29583	miRNA
mir-106_(Astatotilapia burtoni)	372	123	334	2901	5208	1894	139	29	72	4.04	5.52645e-26	1.31161e-23	10832	miRNA
mir-135a_(Tetraodon nigroviridis)	56	0	68	212	285	426	109	27	30	4.102	8.91024e-06	7.93011e-05	1047	miRNA
mir-192_(Gadus morhua)	354	0	81	883	2857	366	64	161	27	4.148	0.00237201	0.0114889	4541	miRNA
mir-17_(Gorilla gorilla)	28	0	42	270	581	154	25	12	19	4.695	1.76408e-09	5.00668e-08	1075	miRNA
mir-194a_(Astatotilapia burtoni)	101	0	24	367	1394	343	54	30	33	5.019	5.48257e-07	5.65738e-06	2229	miRNA
mir-93_(Gadus morhua)	10	0	0	73	120	33	0	0	0	5.335	0.000836441	0.00468934	236	miRNA
mir-3618_(Mus musculus)	0	0	0	12	12	27	0	0	0	7.147	0.00289732	0.0137526	51	miRNA
mir-30d_(Petromyzon marinus)	0	0	0	44	52	10	0	0	0	7.812	0.000103831	0.000739273	106	miRNA
mir-2187a_(Astatotilapia burtoni)	0	0	0	35	28	51	0	0	0	8.246	1.56823e-05	0.00013785	114	miRNA
mir-106a_(Homo sapiens)	0	0	0	53	132	41	0	0	0	8.974	3.85486e-08	6.6943e-07	226	miRNA
mir-135b-1_(Astatotilapia burtoni)	5	0	8	14	25	38	13	0	0	3.694	0.0154247	0.0606763	90	miRNA
mir-199-2_(Astatotilapia burtoni)	372	44	303	73	106	45	240	80	89	-0.931	0.0173207	0.0673899	943	miRNA
mir-199-1_(Astatotilapia burtoni)	372	42	306	71	105	44	239	79	90	-0.949	0.0181517	0.0694839	940	miRNA
mir-199-3_(Astatotilapia burtoni)	371	43	303	71	106	44	240	81	90	-0.943	0.0180822	0.0694839	938	miRNA
mir-199-4_(Astatotilapia burtoni)	369	42	305	72	104	45	240	79	91	-0.933	0.0185372	0.0704763	937	miRNA
mir-125a-2_(Astatotilapia burtoni)	2176	456	2870	2546	4889	881	1537	701	1045	1.167	0.0186089	0.0704763	13818	miRNA
mir-125a-1_(Astatotilapia burtoni)	2183	460	2870	2547	4896	881	1537	700	1051	1.164	0.0189541	0.0714039	13837	miRNA
mir-462_(Oryzias latipes)	127	31	80	16	24	0	26	22	15	-2.226	0.0192133	0.0719991	278	miRNA
mir-99b_(Oreochromis niloticus)	3483	444	3061	2078	3047	1819	490	153	237	0.802	0.0207904	0.0775013	13932	miRNA
mir-125c_(Oryzias latipes)	220	69	152	262	593	89	149	103	121	1.419	0.0212746	0.0784844	1385	miRNA
mir-135b-2_(Astatotilapia burtoni)	5	0	9	13	24	36	12	0	0	3.515	0.0212526	0.0784844	87	miRNA
mir-10d_(Danio rerio)	46	0	20	0	0	0	11	23	0	-5.804	0.0214228	0.0786108	66	miRNA
let-7f_(Danio rerio)	14	0	0	69	51	19	0	0	0	4.22	0.0215296	0.0786108	153	miRNA
mir-181b_(Cyprinus carpio)	328	59	284	242	253	168	73	19	24	0.69	0.0220746	0.0801894	1334	miRNA
mir-18b_(Astatotilapia burtoni)	164	40	99	11	0	0	24	0	0	-4.381	0.0237263	0.0857518	314	miRNA
mir-194_(Oryzias latipes)	0	0	0	0	47	31	0	0	0	7.625	0.0248612	0.0893998	78	miRNA
mir-145_(Gorilla gorilla)	76	0	48	0	0	0	11	0	0	-6.707	0.0259736	0.0929307	124	miRNA
mir-9b-1_(Oreochromis niloticus)	11	7	12	0	0	0	7	0	0	-5.47	0.0272357	0.0959992	30	miRNA
mir-9b-4_(Oreochromis niloticus)	11	7	12	0	0	0	7	0	0	-5.47	0.0272357	0.0959992	30	miRNA
mir-9b-3_(Oreochromis niloticus)	12	7	11	0	0	0	8	0	0	-5.469	0.0283823	0.0995478	30	miRNA
mir-9b-2_(Oreochromis niloticus)	11	7	11	0	0	0	7	0	0	-5.441	0.0289487	0.100056	29	miRNA
mir-9b-5_(Oreochromis niloticus)	11	7	11	0	0	0	7	0	0	-5.441	0.0289487	0.100056	29	miRNA
mir-135a_(Astatotilapia burtoni)	13	10	0	94	93	52	0	0	0	3.224	0.0300539	0.103374	262	miRNA
mir-26d_(Salmo salar)	137	24	143	25	35	14	41	40	16	-1.359	0.0359666	0.123117	378	miRNA
let-7h_(Astatotilapia burtoni)	2555	285	2579	2231	2269	1121	194	63	56	0.854	0.0376801	0.128365	11040	miRNA
mir-99-2_(Danio rerio)	13	0	23	46	31	28	0	0	0	2.545	0.0386434	0.13102	141	miRNA
mir-101b_(Oryzias latipes)	90	22	83	0	14	0	54	0	27	-3.453	0.0398733	0.133914	209	miRNA
let-7e_(Homo sapiens)	61	19	70	11	0	0	23	0	10	-3.345	0.0401522	0.134218	161	miRNA
mir-462_(Danio rerio)	2137	391	1442	517	702	129	415	141	333	-1.035	0.0405672	0.134971	5318	miRNA
mir-194b_(Astatotilapia burtoni)	34	33	0	0	0	0	0	0	0	-7.204	0.0415231	0.137509	67	miRNA
mir-181b-2_(Oryzias latipes)	154	12	105	18	19	8	7	0	0	-1.777	0.0429279	0.140851	316	miRNA
mir-215_(Gorilla gorilla)	15	0	0	23	91	15	0	0	0	3.969	0.043936	0.142704	144	miRNA
mir-194_(Tetraodon nigroviridis)	112	0	14	165	455	150	0	13	0	3.634	0.0471301	0.151156	896	miRNA
mir-30b_(Gorilla gorilla)	74	16	36	73	58	74	0	0	0	1.396	0.0483377	0.153645	331	miRNA
mir-181b-1_(Oryzias latipes)	152	13	103	19	19	8	8	0	0	-1.747	0.0489072	0.154764	314	miRNA
ENSGACT00000029629.1	43	0	31	2	1	0	2	0	3	-3.707	0.0507338	0.159834	77	miRNA
ENSGACT00000029541.1	43	0	28	2	1	0	2	0	2	-3.647	0.0519281	0.162876	74	miRNA
mir-190a-1_(Astatotilapia burtoni)	25	7	6	0	0	0	0	0	0	-5.671	0.0543078	0.168118	38	miRNA
mir-146_(Astatotilapia burtoni)	136357	43890	107254	43418	47027	27572	42800	13087	8756	-0.805	0.0541581	0.168118	405518	miRNA
mir-7a-1_(Salmo salar)	12	0	0	33	33	16	0	0	0	3.727	0.0562425	0.172606	94	miRNA
mir-200b-2_(Salmo salar)	31	7	40	0	6	0	8	8	0	-3.236	0.0599812	0.18329	84	miRNA
mir-200b-1_(Salmo salar)	31	7	41	0	6	0	8	9	0	-3.252	0.0609366	0.184625	85	miRNA
mir-204-3_(Danio rerio)	0	0	10	26	22	20	0	0	0	3.74	0.0607003	0.184625	78	miRNA
mir-26b_(Astatotilapia burtoni)	10795	1365	6400	1821	2611	1895	2672	582	1258	-0.738	0.0627357	0.189271	24887	miRNA
mir-190a-2_(Astatotilapia burtoni)	23	7	5	0	0	0	0	0	0	-5.597	0.0632885	0.190133	35	miRNA
ENSGACT00000029632.1	43	0	29	2	2	0	2	0	2	-3.281	0.0693202	0.207378	76	miRNA
mir-223_(Mus musculus)	52	0	58	0	0	0	0	0	0	-6.543	0.0708859	0.210295	110	miRNA
mir-122_(Ictalurus punctatus)	12	0	13	0	0	0	13	20	0	-4.45	0.0708643	0.210295	25	miRNA
mir-30b_(Petromyzon marinus)	0	0	0	12	45	0	0	0	0	6.78	0.0746861	0.219738	57	miRNA
mir-192_(Oryzias latipes)	0	0	0	10	46	0	0	0	0	6.75	0.0785102	0.230038	56	miRNA
ENSGACT00000029661.1	45	0	27	3	1	0	2	0	2	-3.257	0.0800297	0.233529	76	miRNA
let-7e_(Oryzias latipes)	417	101	431	411	430	175	112	67	60	0.673	0.0820591	0.238474	1965	miRNA
mir-2187_(Danio rerio)	0	0	0	0	0	31	0	0	0	6.761	0.0839965	0.243112	31	miRNA
let-7a-2_(Danio rerio)	30	0	29	0	0	0	10	0	0	-5.648	0.0849081	0.244755	59	miRNA
mir-20a-3_(Gadus morhua)	0	0	0	22	28	0	0	0	0	6.622	0.08582	0.246386	50	miRNA
mir-26a-4_(Astatotilapia burtoni)	22045	3901	20974	6751	9803	4279	6833	2734	3420	-0.489	0.0865932	0.247608	67753	miRNA
ENSGACT00000028332.1	104	16	115	20	30	15	0	0	0	-1.108	0.0874701	0.249115	300	miRNA
mir-731_(Danio rerio)	135	12	122	23	32	0	76	14	43	-1.653	0.091046	0.25551	324	miRNA
mir-26a-1_(Astatotilapia burtoni)	21956	3855	20919	6733	9763	4262	6808	2740	3412	-0.486	0.0912905	0.25551	67488	miRNA
mir-99b_(Ictalurus punctatus)	8385	2352	7495	6781	8960	3821	3901	2112	1855	0.615	0.0907772	0.25551	37794	miRNA
mir-130b_(Oreochromis niloticus)	441	71	420	329	587	174	107	49	136	0.882	0.0915099	0.25551	2022	miRNA
mir-2188_(Astatotilapia burtoni)	51	0	40	0	0	0	0	0	0	-6.263	0.0983883	0.271521	91	miRNA
ENSGACT00000029539.1	43	0	29	3	2	0	2	0	2	-2.96	0.0981856	0.271521	77	miRNA
ENSGACT00000029641.1	45	0	27	3	2	0	2	0	2	-2.958	0.0992279	0.272781	77	miRNA
ENSGACT00000029517.1	42	0	29	3	2	0	2	0	2	-2.941	0.100474	0.273716	76	miRNA
mir-210_(Astatotilapia burtoni)	183	17	100	23	54	10	19	10	14	-1.095	0.100721	0.273716	387	miRNA
mir-25-3_(Salmo salar)	0	0	0	18	25	0	0	0	0	6.402	0.101964	0.274993	43	miRNA
mir-19a_(Danio rerio)	0	0	0	15	0	15	0	0	0	6.384	0.10293	0.276553	30	miRNA
mir-1388_(Astatotilapia burtoni)	178	56	193	78	74	20	53	24	14	-0.86	0.104159	0.277397	599	miRNA
let-7g_(Homo sapiens)	23	0	17	37	28	19	0	0	0	2.058	0.104702	0.277397	124	miRNA
mir-27b_(Gadus morhua)	17	0	10	14	44	12	0	0	0	2.27	0.105193	0.277397	97	miRNA
mir-106a_(Gorilla gorilla)	0	0	0	10	32	0	0	0	0	6.344	0.105134	0.277397	42	miRNA
mir-192b_(Salmo salar)	0	0	0	0	43	0	0	0	0	6.345	0.105054	0.277397	43	miRNA
mir-1260b_(Gorilla gorilla)	360	18	541	667	1239	68	28	0	25	1.85	0.106404	0.279557	2893	miRNA
ENSGACT00000029608.1	369	50	276	371	426	74	29	3	9	0.935	0.111725	0.286455	1566	miRNA
mir-30e_(Gorilla gorilla)	323	107	232	355	455	404	55	11	0	1.417	0.111846	0.286455	1876	miRNA
mir-20a_(Petromyzon marinus)	0	0	0	14	25	0	0	0	0	6.253	0.110238	0.286455	39	miRNA
mir-26a-2_(Astatotilapia burtoni)	21069	3764	20419	6653	9681	4222	6636	2695	3307	-0.456	0.114021	0.288906	65808	miRNA
mir-34b_(Danio rerio)	0	0	0	10	0	15	0	0	0	6.193	0.113777	0.288906	25	miRNA
mir-204-3_(Astatotilapia burtoni)	120	64	131	244	171	127	36	67	42	1.13	0.116047	0.292998	857	miRNA
mir-26a-3_(Astatotilapia burtoni)	21037	3751	20359	6645	9668	4220	6612	2697	3299	-0.454	0.117091	0.29308	65680	miRNA
ENSGACT00000029518.1	359	54	276	369	419	74	30	3	9	0.91	0.116661	0.29308	1551	miRNA
mir-204-1_(Astatotilapia burtoni)	121	64	131	244	170	125	37	68	41	1.117	0.119929	0.297523	855	miRNA
ENSGACT00000029628.1	360	54	284	367	421	74	28	3	8	0.895	0.120826	0.298518	1560	miRNA
mir-204-2_(Astatotilapia burtoni)	121	64	132	241	169	125	37	67	41	1.105	0.122006	0.298518	852	miRNA
mir-128-1_(Salmo salar)	0	0	0	13	21	0	0	0	0	6.059	0.121868	0.298518	34	miRNA
mir-25_(Mus musculus)	0	0	0	14	20	0	0	0	0	6.063	0.121626	0.298518	34	miRNA
mir-10544_(Astatotilapia burtoni)	47	0	31	0	0	0	0	0	0	-6.038	0.122888	0.299645	78	miRNA
ENSGACT00000029563.1	358	50	282	376	429	72	28	2	9	0.95	0.12389	0.300033	1567	miRNA
mir-451_(Danio rerio)	164	29	145	15	43	0	0	0	0	-2.092	0.124879	0.301403	396	miRNA
mir-222a_(Danio rerio)	135	21	157	259	65	84	0	0	0	1.151	0.127944	0.306722	721	miRNA
ENSGACT00000029045.1	0	0	0	14	17	0	0	0	0	5.935	0.129764	0.309004	31	miRNA
mir-15a_(Tetraodon nigroviridis)	0	0	0	12	18	0	0	0	0	5.881	0.133332	0.315391	30	miRNA
mir-146_(Petromyzon marinus)	53	0	16	0	0	0	0	0	0	-5.85	0.135101	0.317764	69	miRNA
let-7f_(Salmo salar)	0	0	0	15	14	0	0	0	0	5.848	0.135575	0.317764	29	miRNA
mir-15e_(Salmo salar)	0	0	0	16	12	0	0	0	0	5.804	0.138537	0.318372	28	miRNA
mir-18a_(Ictalurus punctatus)	0	0	0	0	10	10	0	0	0	5.75	0.142308	0.323718	20	miRNA
mir-21_(Gorilla gorilla)	0	0	0	0	10	10	0	0	0	5.75	0.142308	0.323718	20	miRNA
mir-222a-1_(Salmo salar)	77	11	91	17	18	5	11	0	0	-1.469	0.146881	0.331998	219	miRNA
ENSGACT00000029681.1	359	53	289	366	413	72	28	2	9	0.875	0.148799	0.33527	1552	miRNA
mir-7132a_(Astatotilapia burtoni)	35	0	20	0	0	0	0	0	0	-5.534	0.157681	0.351732	55	miRNA
mir-132-2_(Astatotilapia burtoni)	225	29	510	37	50	18	0	14	0	-2.046	0.158082	0.351732	869	miRNA
mir-222a-2_(Salmo salar)	77	11	93	18	18	6	11	0	0	-1.396	0.159654	0.354123	223	miRNA
let-7k_(Mus musculus)	28	0	24	0	0	0	0	0	0	-5.461	0.163313	0.35601	52	miRNA
ENSGACT00000029647.1	299	48	272	365	398	75	9	0	0	1.03	0.164253	0.35601	1457	miRNA
mir-7977_(Homo sapiens)	39	0	50	92	125	25	43	0	0	2.346	0.164223	0.35601	331	miRNA
mir-7132a_(Salmo salar)	32	0	17	0	0	0	0	0	0	-5.367	0.170722	0.361857	49	miRNA
mir-301a_(Homo sapiens)	0	0	16	20	31	13	0	0	0	2.922	0.171883	0.361857	80	miRNA
mir-30f-2_(Petromyzon marinus)	0	0	7	15	13	6	0	0	0	3.139	0.172289	0.361857	41	miRNA
mir-214-1_(Gadus morhua)	133	0	103	13	10	0	18	10	0	-2.508	0.176421	0.366215	259	miRNA
mir-125b-1_(Gorilla gorilla)	40	0	31	35	68	17	10	0	11	1.674	0.181762	0.372953	191	miRNA
mir-30f-1_(Petromyzon marinus)	0	0	7	14	14	5	0	0	0	3.072	0.188138	0.381508	40	miRNA
let-7d-2_(Astatotilapia burtoni)	21474	3181	24772	9406	8306	1694	3318	1027	2362	-0.703	0.189903	0.381952	68833	miRNA
let-7d-1_(Astatotilapia burtoni)	21488	3174	24765	9408	8304	1686	3321	1029	2366	-0.703	0.190686	0.382447	68825	miRNA
mir-99a_(Astatotilapia burtoni)	60	23	33	12	15	0	11	0	0	-1.973	0.192902	0.382705	143	miRNA
mir-22b-1_(Salmo salar)	19	0	13	18	25	12	0	0	0	1.745	0.203666	0.39838	87	miRNA
let-7c_(Petromyzon marinus)	56	0	34	73	71	13	0	0	0	1.698	0.220541	0.424392	247	miRNA
mir-146a_(Oryzias latipes)	165	19	125	53	37	16	0	0	0	-0.816	0.221224	0.424559	415	miRNA
mir-106a_(Oryzias latipes)	284	44	150	232	305	132	54	0	51	1.136	0.233557	0.442268	1147	miRNA
mir-181a_(Cyprinus carpio)	3308	547	3407	1153	1512	722	1257	512	496	-0.38	0.235929	0.444396	10649	miRNA
let-7d-1_(Danio rerio)	40	8	34	6	12	0	0	0	0	-1.747	0.239134	0.448061	100	miRNA
mir-737_(Gadus morhua)	55	16	63	65	58	37	31	0	10	0.848	0.24031	0.449083	294	miRNA
mir-29c_(Astatotilapia burtoni)	111	10	86	25	30	11	0	0	0	-0.875	0.245079	0.453236	273	miRNA
ENSGACT00000028949.1	70	5	32	86	77	4	2	0	0	1.291	0.247484	0.456498	274	miRNA
mir-10b_(Astatotilapia burtoni)	142	0	143	21	26	0	21	40	13	-1.775	0.258302	0.46652	332	miRNA
mir-9-2_(Astatotilapia burtoni)	150	27	127	49	32	26	69	110	46	-0.796	0.261139	0.46652	411	miRNA
mir-146_(Gadus morhua)	65647	15162	49926	26108	28483	9756	13622	5311	2994	-0.502	0.26209	0.46652	195082	miRNA
mir-22b-2_(Salmo salar)	20	0	14	17	24	11	0	0	0	1.577	0.259628	0.46652	86	miRNA
mir-26-3_(Oryzias latipes)	1794	319	810	408	590	377	539	157	276	-0.426	0.282175	0.486461	4298	miRNA
mir-212-2_(Danio rerio)	20	0	22	15	30	15	16	16	0	1.514	0.284091	0.488582	102	miRNA
ENSGACT00000029697.1	754	17	425	200	120	10	11	5	5	-1.038	0.287785	0.490016	1526	miRNA
mir-9-4_(Astatotilapia burtoni)	151	27	130	52	32	27	70	110	44	-0.757	0.289098	0.490016	419	miRNA
mir-26-1_(Oryzias latipes)	1795	320	811	408	591	380	538	155	278	-0.422	0.288099	0.490016	4305	miRNA
mir-26-2_(Oryzias latipes)	1791	317	810	407	591	378	538	155	277	-0.42	0.289743	0.490016	4294	miRNA
mir-30a_(Oryzias latipes)	812	141	822	471	432	490	371	140	98	0.486	0.292965	0.493548	3168	miRNA
ENSGACT00000029589.1	756	16	429	206	118	11	11	5	6	-1.014	0.297983	0.496872	1536	miRNA
mir-181d_(Oreochromis niloticus)	438	71	480	326	362	141	112	14	35	0.435	0.297688	0.496872	1818	miRNA
mir-9-6_(Astatotilapia burtoni)	151	24	127	49	31	27	70	110	43	-0.746	0.301288	0.501208	409	miRNA
mir-9-7_(Astatotilapia burtoni)	147	25	128	49	32	27	71	111	43	-0.739	0.30223	0.501603	408	miRNA
let-7d-2_(Danio rerio)	38	7	36	7	13	0	0	0	0	-1.542	0.304933	0.503741	101	miRNA
ENSGACT00000029549.1	758	16	414	208	117	12	10	5	5	-0.987	0.309295	0.506537	1525	miRNA
mir-9-5_(Astatotilapia burtoni)	146	25	128	49	32	27	68	110	43	-0.735	0.307626	0.506537	407	miRNA
mir-9-1_(Astatotilapia burtoni)	150	25	128	49	33	28	69	109	41	-0.721	0.317297	0.514204	413	miRNA
mir-9-3_(Astatotilapia burtoni)	148	25	128	50	33	27	69	111	43	-0.72	0.316869	0.514204	411	miRNA
mir-182_(Petromyzon marinus)	18	0	0	0	0	0	0	16	0	-3.913	0.320334	0.514849	18	miRNA
ENSGACT00000029627.1	750	15	418	206	122	12	10	6	5	-0.966	0.325194	0.515837	1523	miRNA
let-7c_(Astatotilapia burtoni)	5583	888	4890	2440	2403	442	1700	427	1101	-0.515	0.324071	0.515837	16646	miRNA
mir-100-1_(Astatotilapia burtoni)	43441	14990	36368	19052	29796	5687	7522	3218	4545	-0.475	0.327649	0.515837	149334	miRNA
mir-100a-1_(Salmo salar)	496	81	407	184	239	68	115	42	65	-0.378	0.326451	0.515837	1475	miRNA
mir-199-3_(Tetraodon nigroviridis)	742	179	767	452	560	279	496	169	205	0.227	0.324568	0.515837	2979	miRNA
mir-731_(Astatotilapia burtoni)	396	35	413	267	385	82	181	49	103	0.542	0.327153	0.515837	1578	miRNA
mir-24a-4_(Salmo salar)	69	0	57	0	10	0	0	0	0	-2.877	0.333333	0.521611	136	miRNA
mir-17-2_(Astatotilapia burtoni)	1282	230	930	358	527	325	371	91	194	-0.31	0.339131	0.527208	3652	miRNA
mir-199-1_(Tetraodon nigroviridis)	743	181	767	451	562	279	497	170	206	0.222	0.337753	0.527208	2983	miRNA
mir-199-2_(Tetraodon nigroviridis)	740	180	767	450	560	279	498	171	204	0.224	0.338923	0.527208	2976	miRNA
mir-17-1_(Astatotilapia burtoni)	1285	230	926	359	529	323	367	91	195	-0.31	0.340216	0.527742	3652	miRNA
mir-218a-1_(Oryzias latipes)	756	165	829	225	117	286	602	65	123	-0.603	0.343847	0.529912	2378	miRNA
mir-100-2_(Astatotilapia burtoni)	39309	13754	33315	17536	27578	5051	6702	2895	4019	-0.469	0.343441	0.529912	136543	miRNA
mir-218a-2_(Oryzias latipes)	757	165	829	226	117	286	604	64	124	-0.602	0.34588	0.530604	2380	miRNA
mir-7b_(Gadus morhua)	4	0	4	15	10	0	0	0	0	2.396	0.35107	0.534107	33	miRNA
mir-9b_(Salmo salar)	15	0	0	0	0	0	25	0	0	-3.655	0.35404	0.536332	15	miRNA
mir-146a_(Gorilla gorilla)	80	0	60	0	15	0	10	0	0	-2.446	0.361035	0.541314	155	miRNA
let-7a-1_(Oryzias latipes)	19900	3579	15434	14292	16848	4078	9934	6066	5841	0.424	0.361129	0.541314	74131	miRNA
let-7i_(Astatotilapia burtoni)	15540	3287	24462	7642	10977	2784	1124	434	609	-0.388	0.363241	0.542488	64692	miRNA
mir-20a_(Gorilla gorilla)	282	63	104	110	176	131	117	23	29	0.492	0.368756	0.545851	866	miRNA
mir-10c_(Astatotilapia burtoni)	794	262	870	606	955	269	440	218	262	0.366	0.370085	0.546335	3756	miRNA
mir-140_(Oryzias latipes)	314	34	382	178	206	160	57	25	16	0.472	0.371393	0.546347	1274	miRNA
mir-737_(Astatotilapia burtoni)	117	24	109	69	76	53	47	17	14	0.351	0.376559	0.549842	448	miRNA
mir-181c_(Astatotilapia burtoni)	1208	118	864	360	445	187	149	37	48	-0.359	0.377781	0.550061	3182	miRNA
mir-218b_(Astatotilapia burtoni)	24	0	27	5	0	0	10	0	0	-2.449	0.384439	0.555214	56	miRNA
mir-455-1_(Astatotilapia burtoni)	2864	473	2865	1051	1361	733	1434	546	604	-0.244	0.406261	0.57621	9347	miRNA
mir-122_(Astatotilapia burtoni)	49	0	44	18	0	0	25	24	13	-1.476	0.413644	0.580309	111	miRNA
mir-457_(Astatotilapia burtoni)	245	46	145	215	217	83	28	0	0	0.813	0.413851	0.580309	951	miRNA
mir-18a-2_(Gadus morhua)	31	0	12	11	17	18	0	0	0	1.253	0.417795	0.583875	89	miRNA
mir-2184_(Oreochromis niloticus)	31	0	11	10	24	18	32	0	0	1.434	0.422481	0.586518	94	miRNA
mir-15b_(Tetraodon nigroviridis)	12	0	0	16	26	0	0	0	0	2.612	0.422101	0.586518	54	miRNA
mir-7550_(Oreochromis niloticus)	3765	570	3455	1559	1892	540	2566	784	754	-0.31	0.430411	0.592752	11781	miRNA
mir-26b_(Petromyzon marinus)	13	0	0	24	18	0	0	0	0	2.525	0.4372	0.598628	55	miRNA
ENSGACT00000028058.1	27	0	18	37	16	11	0	15	0	1.508	0.439282	0.600324	109	miRNA
mir-100b_(Gadus morhua)	96	34	95	25	66	12	14	0	0	-0.771	0.442624	0.603732	328	miRNA
mir-451_(Astatotilapia burtoni)	17	0	30	19	72	0	25	0	0	1.711	0.45054	0.611018	138	miRNA
mir-24b_(Astatotilapia burtoni)	48	16	37	0	0	15	25	0	0	-1.72	0.455177	0.616133	116	miRNA
mir-30e_(Petromyzon marinus)	0	0	10	10	23	0	0	0	0	2.444	0.471615	0.633565	43	miRNA
mir-17_(Oryzias latipes)	91	0	31	37	65	22	0	0	0	1.018	0.477694	0.638121	246	miRNA
mir-30b_(Oreochromis niloticus)	1582	301	1482	971	1093	416	280	66	108	0.188	0.493981	0.654961	5845	miRNA
mir-142_(Oryzias latipes)	144	10	60	33	52	68	106	15	11	0.542	0.498688	0.659973	367	miRNA
mir-462_(Astatotilapia burtoni)	2186	403	1411	911	1129	184	479	166	314	-0.343	0.504919	0.665745	6224	miRNA
ENSGACT00000028958.1	43	0	34	0	11	0	0	0	0	-2.035	0.523821	0.672451	88	miRNA
mir-7a-2_(Gadus morhua)	1462	350	2060	1659	991	682	21	36	9	0.453	0.523273	0.672451	7204	miRNA
mir-7a-3_(Gadus morhua)	1454	352	2053	1658	990	680	20	36	10	0.453	0.520527	0.672451	7187	miRNA
ENSGACT00000029621.1	1575	146	2180	1522	1596	161	1119	269	604	0.456	0.524172	0.672451	7180	miRNA
ENSGACT00000029601.1	1572	145	2185	1520	1601	164	1122	271	603	0.46	0.519174	0.672451	7187	miRNA
ENSGACT00000029635.1	1559	144	2163	1507	1594	160	1103	268	591	0.461	0.519233	0.672451	7127	miRNA
mir-7a-1_(Gadus morhua)	1449	351	2051	1657	989	681	21	37	9	0.456	0.525292	0.672676	7178	miRNA
mir-155_(Astatotilapia burtoni)	56	0	11	10	0	0	26	0	0	-1.824	0.530451	0.676758	77	miRNA
mir-30a-2_(Salmo salar)	32	0	14	0	6	0	0	0	0	-2.151	0.533833	0.677521	52	miRNA
mir-99-1_(Danio rerio)	134	62	80	66	75	38	75	41	36	-0.348	0.541265	0.683299	455	miRNA
mir-20b_(Danio rerio)	47	0	31	0	14	0	14	0	0	-1.704	0.54535	0.683719	92	miRNA
mir-196a_(Oryzias latipes)	58	15	36	16	28	0	21	0	0	-1.019	0.545204	0.683719	153	miRNA
mir-222a_(Ictalurus punctatus)	123	50	204	236	62	77	10	0	0	0.532	0.545787	0.683719	752	miRNA
mir-2187b_(Astatotilapia burtoni)	0	0	20	0	0	32	0	0	0	2.272	0.545472	0.683719	52	miRNA
ENSGACT00000029489.1	67	4	16	11	24	0	18	3	9	-0.687	0.562643	0.70158	122	miRNA
mir-301b_(Salmo salar)	28	0	22	20	14	10	0	0	0	0.835	0.573178	0.713466	94	miRNA
mir-30a-1_(Salmo salar)	32	0	13	0	7	0	0	0	0	-1.899	0.584606	0.725339	52	miRNA
let-7f_(Astatotilapia burtoni)	210	36	193	130	162	44	42	12	18	0.229	0.584753	0.725339	775	miRNA
mir-26b_(Danio rerio)	41	0	18	14	18	16	0	0	0	0.822	0.58714	0.727033	107	miRNA
ENSGACT00000029550.1	167	28	121	62	82	0	4	0	2	-0.676	0.589752	0.728148	460	miRNA
mir-96-1_(Astatotilapia burtoni)	8	0	10	7	0	10	7	0	0	1.226	0.591109	0.728148	35	miRNA
mir-10c_(Cyprinus carpio)	686	256	933	602	776	231	253	116	119	0.217	0.595432	0.732207	3484	miRNA
mir-196a-2_(Astatotilapia burtoni)	51	0	49	8	25	0	6	5	5	-0.811	0.596586	0.73236	133	miRNA
mir-196a-1_(Astatotilapia burtoni)	51	0	51	7	27	0	6	5	5	-0.802	0.605022	0.740165	136	miRNA
ENSGACT00000029679.1	170	26	119	62	83	0	4	0	2	-0.639	0.611571	0.746893	460	miRNA
ENSGACT00000029035.1	104	18	74	66	57	46	23	0	0	0.511	0.616732	0.750621	365	miRNA
ENSGACT00000029021.1	1289	402	1650	975	615	827	825	143	310	0.221	0.617899	0.750758	5758	miRNA
mir-30a-1_(Astatotilapia burtoni)	1131	165	995	373	476	319	134	22	37	-0.184	0.625907	0.755332	3459	miRNA
mir-96-2_(Astatotilapia burtoni)	7	0	11	7	0	9	6	0	0	1.116	0.623927	0.755332	34	miRNA
mir-181b_(Astatotilapia burtoni)	131	0	111	36	27	10	10	0	0	-0.753	0.631081	0.760287	315	miRNA
mir-30a-2_(Astatotilapia burtoni)	1131	166	995	372	475	322	136	23	35	-0.182	0.632167	0.760309	3461	miRNA
mir-3966_(Mus musculus)	122	10	143	34	75	0	0	0	0	-0.697	0.651562	0.779337	384	miRNA
mir-18a_(Astatotilapia burtoni)	30	25	26	15	23	16	0	0	0	-0.446	0.652595	0.779337	135	miRNA
mir-10a_(Gorilla gorilla)	0	43	122	152	14	55	60	28	21	0.635	0.653461	0.779337	386	miRNA
mir-144_(Astatotilapia burtoni)	0	0	63	0	28	36	29	0	0	1.303	0.658035	0.782172	127	miRNA
mir-218a-2_(Danio rerio)	12	0	15	13	0	10	10	0	0	0.988	0.662197	0.785807	50	miRNA
mir-34b_(Oreochromis niloticus)	642	18	21	177	28	0	201	0	0	-0.946	0.67247	0.79113	886	miRNA
mir-100-2_(Oryzias latipes)	368	181	293	232	281	103	196	77	151	-0.212	0.675571	0.79113	1458	miRNA
ENSGACT00000028935.1	149	0	61	103	96	1	0	0	0	0.774	0.674936	0.79113	410	miRNA
mir-142-1_(Astatotilapia burtoni)	110	6	44	13	15	26	45	0	8	-0.469	0.678126	0.792817	214	miRNA
mir-142-2_(Astatotilapia burtoni)	108	6	43	14	15	25	44	0	8	-0.459	0.680442	0.794221	211	miRNA
mir-202_(Gadus morhua)	51	0	31	18	0	0	0	0	0	-1.287	0.687496	0.799832	100	miRNA
mir-18a-2_(Oreochromis niloticus)	41	10	19	14	26	19	0	0	0	0.352	0.693138	0.80508	129	miRNA
mir-182_(Astatotilapia burtoni)	72	0	41	36	0	0	31	51	12	-0.753	0.698482	0.809966	149	miRNA
mir-140_(Gadus morhua)	96	27	136	57	59	63	34	17	11	0.2	0.707962	0.818294	438	miRNA
mir-181c-3_(Oreochromis niloticus)	673	144	434	252	452	92	305	83	169	-0.171	0.709444	0.818678	2047	miRNA
mir-10d_(Astatotilapia burtoni)	0	157	323	234	11	73	593	230	324	-0.558	0.711723	0.819322	798	miRNA
mir-100-1_(Oryzias latipes)	364	180	292	235	284	104	195	79	151	-0.186	0.713151	0.819322	1459	miRNA
mir-2184_(Danio rerio)	34	0	21	0	18	0	23	13	0	-0.845	0.715144	0.819939	73	miRNA
mir-181c-1_(Oreochromis niloticus)	674	143	432	252	454	92	307	84	170	-0.163	0.722513	0.823087	2047	miRNA
mir-181c-2_(Oreochromis niloticus)	674	142	433	252	454	92	306	85	170	-0.16	0.72637	0.826158	2047	miRNA
ENSGACT00000029508.1	33	4	30	23	40	0	2	0	2	0.462	0.73265	0.831973	130	miRNA
mir-9b-2_(Oryzias latipes)	116	14	103	77	43	39	39	79	22	0.267	0.745224	0.842221	392	miRNA
mir-9a-1_(Oryzias latipes)	115	15	104	79	43	39	39	79	22	0.261	0.749038	0.843853	395	miRNA
mir-146a_(Cyprinus carpio)	39	0	35	13	13	0	12	0	0	-0.685	0.752643	0.846575	100	miRNA
let-7e_(Astatotilapia burtoni)	57646	12125	50378	36188	42725	11270	5735	3074	2871	0.129	0.758526	0.850505	210332	miRNA
ENSGACT00000029666.1	39	3	33	26	39	0	2	0	2	0.424	0.75831	0.850505	140	miRNA
mir-9b-1_(Oryzias latipes)	115	15	105	77	44	39	41	80	22	0.247	0.760214	0.851057	395	miRNA
mir-135a_(Oreochromis niloticus)	13	0	11	27	0	0	0	0	0	1.048	0.762285	0.852036	51	miRNA
ENSGACT00000028044.1	15	0	20	0	10	0	0	0	0	-1.052	0.767979	0.855714	45	miRNA
mir-451_(Gadus morhua)	1414	505	1929	677	1083	626	923	117	210	-0.127	0.773635	0.860669	6234	miRNA
ENSGACT00000029669.1	36	4	32	23	39	0	1	0	1	0.352	0.796003	0.878689	134	miRNA
mir-10d_(Gadus morhua)	23	263	522	440	22	174	643	219	380	-0.267	0.82008	0.89104	1444	miRNA
mir-22b_(Danio rerio)	27	19	34	21	24	13	12	0	0	-0.217	0.839153	0.906642	138	miRNA
mir-10b-1_(Tetraodon nigroviridis)	556	328	569	475	982	91	131	136	66	0.162	0.839115	0.906642	3001	miRNA
mir-142_(Gorilla gorilla)	13	0	12	0	10	0	18	0	0	-0.568	0.847611	0.91163	35	miRNA
mir-10b-2_(Tetraodon nigroviridis)	558	329	572	475	977	92	132	138	64	0.154	0.847324	0.91163	3003	miRNA
mir-183_(Ictalurus punctatus)	25	0	11	13	0	0	0	10	0	-0.572	0.850284	0.912213	49	miRNA
mir-10d_(Oreochromis niloticus)	11	251	544	611	10	257	456	223	229	0.251	0.850715	0.912213	1684	miRNA
mir-218a_(Cyprinus carpio)	128	30	160	81	48	69	99	17	38	0.088	0.862054	0.920492	516	miRNA
let-7j_(Mus musculus)	38	0	49	29	36	0	0	0	0	0.386	0.862315	0.920492	152	miRNA
ENSGACT00000029658.1	39	4	31	23	35	0	1	0	1	0.228	0.866449	0.92214	132	miRNA
ENSGACT00000028953.1	596	21	143	220	312	4	20	0	2	0.214	0.86826	0.922689	1296	miRNA
ENSGACT00000028938.1	591	20	136	227	291	3	21	0	1	0.204	0.881439	0.933906	1268	miRNA
mir-204_(Oryzias latipes)	37	29	46	48	27	15	0	13	10	-0.174	0.886393	0.93498	202	miRNA
mir-30c_(Tetraodon nigroviridis)	1095	203	1011	420	521	393	627	209	262	-0.044	0.88523	0.93498	3643	miRNA
ENSGACT00000028936.1	597	19	144	219	298	4	21	0	2	0.186	0.88613	0.93498	1281	miRNA
ENSGACT00000028950.1	601	23	139	224	300	4	21	0	2	0.178	0.890209	0.937617	1291	miRNA
mir-139_(Oryzias latipes)	58	0	34	14	29	0	0	0	0	-0.289	0.898923	0.942945	135	miRNA
mir-10a-1_(Astatotilapia burtoni)	2514	2015	2523	1923	5025	194	1203	1060	655	-0.111	0.90389	0.942945	14194	miRNA
mir-10a-2_(Astatotilapia burtoni)	2517	2013	2520	1924	5028	196	1205	1062	653	-0.109	0.905863	0.942945	14198	miRNA
let-7c_(Oryzias latipes)	1294	211	1427	742	937	160	664	130	428	-0.067	0.903606	0.942945	4771	miRNA
ENSGACT00000028954.1	595	21	145	216	297	4	19	0	1	0.162	0.90249	0.942945	1278	miRNA
ENSGACT00000028937.1	601	21	146	224	298	3	19	0	2	0.17	0.896602	0.942945	1293	miRNA
mir-1388_(Oryzias latipes)	40	0	43	36	20	0	0	0	0	0.268	0.905251	0.942945	139	miRNA
mir-181a-2_(Oryzias latipes)	345	57	342	136	222	91	160	52	65	-0.037	0.913415	0.948034	1193	miRNA
mir-144_(Oryzias latipes)	12	10	82	12	31	25	12	0	0	0.138	0.912541	0.948034	172	miRNA
mir-126_(Astatotilapia burtoni)	663	154	559	230	264	281	75	10	0	-0.098	0.916663	0.950021	2151	miRNA
mir-1338_(Salmo salar)	46	0	42	14	30	0	13	0	0	-0.202	0.926214	0.958523	132	miRNA
mir-183_(Gadus morhua)	63	0	67	41	17	13	27	103	0	0.149	0.929881	0.960922	201	miRNA
mir-181a-1_(Oryzias latipes)	343	58	345	138	224	92	161	51	63	-0.029	0.931741	0.961449	1200	miRNA
mir-30c_(Danio rerio)	141	41	86	65	62	48	51	0	0	-0.091	0.94235	0.970088	443	miRNA
ENSGACT00000028970.1	336	46	442	240	226	57	199	31	106	0.038	0.945564	0.970088	1347	miRNA
mir-129-3_(Astatotilapia burtoni)	11	0	8	6	6	0	3	9	4	0.101	0.947281	0.970452	31	miRNA
mir-183-2_(Astatotilapia burtoni)	14	0	8	11	0	0	8	23	0	-0.129	0.956119	0.978099	33	miRNA
mir-183-1_(Astatotilapia burtoni)	13	0	8	11	0	0	8	23	0	-0.065	0.977837	0.985869	32	miRNA
mir-218a-1_(Astatotilapia burtoni)	331	88	334	211	118	141	165	22	41	-0.013	0.978829	0.985869	1223	miRNA
mir-218a-2_(Astatotilapia burtoni)	328	89	333	210	117	142	166	21	40	-0.013	0.978058	0.985869	1219	miRNA
mir-100_(Cyprinus carpio)	17317	4033	10449	8737	11737	2955	4645	2131	2791	0.015	0.972871	0.985869	55228	miRNA
mir-30e_(Oryzias latipes)	661	309	806	713	491	211	418	188	213	0.015	0.973299	0.985869	3191	miRNA
mir-499-2_(Ictalurus punctatus)	39	0	24	7	16	9	34	8	9	0.026	0.978946	0.985869	95	miRNA
mir-499-1_(Ictalurus punctatus)	40	0	24	7	17	9	34	8	10	0.041	0.966337	0.985869	97	miRNA
mir-7_(Oryzias latipes)	897	100	1044	580	373	236	10	29	0	0.045	0.967783	0.985869	3230	miRNA
mir-455_(Oryzias latipes)	60	0	35	10	27	11	23	0	0	0.047	0.978702	0.985869	143	miRNA
mir-218b_(Oryzias latipes)	63	15	55	24	0	46	68	0	12	0.048	0.975935	0.985869	203	miRNA
mir-129-2_(Astatotilapia burtoni)	11	0	7	6	5	0	4	10	3	0.059	0.969317	0.985869	29	miRNA
mir-129-1_(Astatotilapia burtoni)	12	0	8	6	6	0	4	10	3	0.033	0.982997	0.988551	32	miRNA
mir-2188_(Danio rerio)	40	0	44	0	30	10	0	0	0	-0.045	0.984635	0.988801	124	miRNA
mir-218a-1_(Oreochromis niloticus)	211	42	242	108	75	99	104	19	28	-0.004	0.992978	0.995776	777	miRNA
ENSGACT00000029620.1	47	0	16	0	0	0	61	5	51	-5.761	0.0017741	0.00908747	63	misc_RNA
ENSGACT00000029594.1	44	0	17	0	0	0	62	5	51	-5.719	0.00177333	0.00908747	61	misc_RNA
ENSGACT00000027715.1	0	0	0	0	0	20	0	0	0	6.127	0.11771	0.29308	20	Mt_rRNA
ENSGACT00000027735.1	0	0	0	0	0	16	0	0	0	5.803	0.138617	0.318372	16	Mt_tRNA
ENSGACT00000029202.1	1012	13	141	54	37	0	56	11	17	-2.858	0.0268555	0.0956056	1257	rRNA
ENSGACT00000028528.1	1050	25	172	75	49	0	58	9	19	-2.551	0.0418804	0.13805	1371	rRNA
ENSGACT00000028476.1	1051	22	166	73	49	0	59	9	17	-2.555	0.0438434	0.142704	1361	rRNA
ENSGACT00000028830.1	2079	108	979	513	482	105	133	28	44	-0.736	0.252268	0.462925	4266	rRNA
ENSGACT00000028855.1	2085	110	974	516	487	105	136	28	43	-0.73	0.25633	0.465579	4277	rRNA
ENSGACT00000028572.1	2090	108	983	516	490	105	129	25	42	-0.729	0.260904	0.46652	4292	rRNA
ENSGACT00000028662.1	2086	108	966	516	489	105	132	30	39	-0.721	0.265025	0.469289	4270	rRNA
ENSGACT00000028516.1	2086	103	980	508	496	104	133	29	41	-0.723	0.269198	0.473257	4277	rRNA
ENSGACT00000027753.1	2087	103	974	512	490	102	134	28	39	-0.727	0.270984	0.473352	4268	rRNA
ENSGACT00000028877.1	2073	106	971	509	497	104	135	29	41	-0.716	0.269924	0.473352	4260	rRNA
ENSGACT00000027817.1	2078	106	973	519	490	104	133	30	40	-0.715	0.271911	0.473352	4270	rRNA
ENSGACT00000028496.1	1844	97	886	479	467	106	77	21	23	-0.634	0.319385	0.514849	3879	rRNA
ENSGACT00000027830.1	1308	98	902	488	476	103	124	20	40	-0.366	0.535926	0.678967	3375	rRNA
ENSGACT00000028895.1	1079	90	821	454	455	102	78	18	24	-0.239	0.666687	0.789547	3001	rRNA
ENSGACT00000028751.1	165	10	116	0	0	0	95	13	30	-8.109	7.11123e-09	1.63329e-07	291	rRNA gene_symbol
ENSGACT00000027965.1	156	5	191	0	0	0	115	23	73	-8.3	2.75447e-08	4.90296e-07	352	rRNA gene_symbol
ENSGACT00000028629.1	16749	1996	13112	1169	356	162	13938	1822	6310	-3.545	1.06378e-07	1.80336e-06	33544	rRNA gene_symbol
ENSGACT00000028560.1	95175	25762	97838	9904	2926	1257	103314	16491	62856	-3.477	1.5777e-07	2.50503e-06	232862	rRNA gene_symbol
ENSGACT00000029534.1	15781	1826	12792	1176	355	163	13676	1701	6155	-3.462	3.07667e-07	3.78574e-06	32093	rRNA gene_symbol
ENSGACT00000028807.1	15775	1823	12786	1178	356	160	13672	1699	6151	-3.462	3.40292e-07	3.78574e-06	32078	rRNA gene_symbol
ENSGACT00000028605.1	15777	1823	12794	1175	356	164	13675	1703	6155	-3.46	2.96231e-07	3.78574e-06	32089	rRNA gene_symbol
ENSGACT00000027970.1	15756	1821	12797	1177	355	163	13651	1693	6151	-3.459	3.23226e-07	3.78574e-06	32069	rRNA gene_symbol
ENSGACT00000028452.1	15774	1820	12790	1177	359	162	13678	1703	6155	-3.458	3.15463e-07	3.78574e-06	32082	rRNA gene_symbol
ENSGACT00000029184.1	99019	27311	100129	10860	3063	1271	105613	18402	64373	-3.432	3.25265e-07	3.78574e-06	241653	rRNA gene_symbol
ENSGACT00000028719.1	99021	27303	100149	10866	3061	1272	105603	18385	64356	-3.431	3.28858e-07	3.78574e-06	241672	rRNA gene_symbol
ENSGACT00000028576.1	98981	27343	100121	10879	3067	1267	105642	18409	64366	-3.431	3.37953e-07	3.78574e-06	241658	rRNA gene_symbol
ENSGACT00000028469.1	98976	27324	100142	10870	3057	1274	105587	18387	64392	-3.431	3.30594e-07	3.78574e-06	241643	rRNA gene_symbol
ENSGACT00000028462.1	98996	27311	100109	10864	3062	1269	105635	18390	64385	-3.431	3.31612e-07	3.78574e-06	241611	rRNA gene_symbol
ENSGACT00000027871.1	98974	27289	100145	10867	3062	1274	105602	18393	64391	-3.43	3.28362e-07	3.78574e-06	241611	rRNA gene_symbol
ENSGACT00000028522.1	98973	27292	100093	10872	3060	1270	105608	18389	64403	-3.43	3.37291e-07	3.78574e-06	241560	rRNA gene_symbol
ENSGACT00000028919.1	98986	27322	100126	10883	3065	1273	105597	18389	64366	-3.429	3.36116e-07	3.78574e-06	241655	rRNA gene_symbol
ENSGACT00000028529.1	99000	27311	100113	10881	3069	1271	105589	18403	64403	-3.429	3.36296e-07	3.78574e-06	241645	rRNA gene_symbol
ENSGACT00000027908.1	98969	27294	100117	10890	3061	1270	105550	18400	64376	-3.429	3.45608e-07	3.78574e-06	241601	rRNA gene_symbol
ENSGACT00000028545.1	98964	27296	100143	10874	3058	1284	105622	18415	64370	-3.428	3.20462e-07	3.78574e-06	241619	rRNA gene_symbol
ENSGACT00000027777.1	98996	27310	100137	10894	3065	1279	105602	18406	64421	-3.427	3.35739e-07	3.78574e-06	241681	rRNA gene_symbol
ENSGACT00000028503.1	2948	656	3169	214	28	15	3320	432	1986	-4.18	8.8409e-07	8.99246e-06	7030	rRNA gene_symbol
ENSGACT00000028808.1	30	8	13	0	0	0	44	6	49	-5.994	8.70694e-05	0.000639107	51	rRNA gene_symbol
ENSGACT00000028460.1	30	7	13	0	0	0	44	4	50	-5.921	0.000169899	0.00114121	50	rRNA gene_symbol
ENSGACT00000028371.1	31	7	13	0	0	0	45	3	49	-5.943	0.000214963	0.00141716	51	rRNA gene_symbol
ENSGACT00000028842.1	30	7	13	0	0	0	45	3	49	-5.922	0.000224388	0.0014524	50	rRNA gene_symbol
ENSGACT00000028836.1	45	5	38	0	0	0	36	0	15	-6.472	0.000424023	0.00260262	88	rRNA gene_symbol
ENSGACT00000028630.1	44	5	38	0	0	0	34	0	15	-6.458	0.000430976	0.00262269	87	rRNA gene_symbol
ENSGACT00000028732.1	7	24	4	0	0	0	29	117	78	-6.544	0.000441251	0.00266246	35	rRNA gene_symbol
ENSGACT00000027892.1	44	5	36	0	0	0	35	0	13	-6.429	0.000457122	0.00273505	85	rRNA gene_symbol
ENSGACT00000027759.1	12	6	8	0	0	0	20	22	22	-5.176	0.000717628	0.00408761	26	rRNA gene_symbol
ENSGACT00000028475.1	148	14	197	12	0	0	132	12	167	-4.149	0.00195993	0.00989697	371	rRNA gene_symbol
ENSGACT00000027954.1	52	0	36	0	0	0	18	0	12	-6.224	0.0100078	0.0426678	88	rRNA gene_symbol
ENSGACT00000028500.1	18	3	10	0	1	0	10	1	6	-4.147	0.00997085	0.0426678	32	rRNA gene_symbol
ENSGACT00000028610.1	15	4	8	0	0	0	6	0	3	-5.062	0.0111759	0.0465337	27	rRNA gene_symbol
ENSGACT00000029463.1	401	83	300	49	51	0	498	69	437	-2.559	0.0122249	0.0494551	884	rRNA gene_symbol
ENSGACT00000028724.1	15	3	10	0	0	0	5	0	3	-4.993	0.0123962	0.0494655	28	rRNA gene_symbol
ENSGACT00000028427.1	18	0	28	0	0	0	6	5	1	-5.325	0.0141287	0.055887	46	rRNA gene_symbol
ENSGACT00000028603.1	19	0	29	0	0	0	5	1	1	-5.382	0.0155602	0.0608729	48	rRNA gene_symbol
ENSGACT00000027800.1	17	4	9	2	2	0	8	2	4	-2.422	0.044094	0.142704	34	rRNA gene_symbol
ENSGACT00000029530.1	134	3	26	8	0	0	0	0	0	-3.496	0.113149	0.288753	171	rRNA gene_symbol
ENSGACT00000028455.1	133	3	26	9	0	0	0	0	0	-3.321	0.135929	0.317764	171	rRNA gene_symbol
ENSGACT00000028531.1	27	0	12	2	0	0	10	0	22	-3.299	0.137763	0.318372	41	rRNA gene_symbol
ENSGACT00000028606.1	402	141	586	260	136	13	480	291	276	-1.08	0.162522	0.35601	1538	rRNA gene_symbol
ENSGACT00000028533.1	18	0	31	4	3	0	7	6	5	-1.966	0.167633	0.359501	56	rRNA gene_symbol
ENSGACT00000028364.1	17	0	12	2	0	0	21	0	9	-2.893	0.178649	0.367624	31	rRNA gene_symbol
ENSGACT00000027948.1	16	0	12	2	0	0	11	0	9	-2.844	0.195065	0.385795	30	rRNA gene_symbol
ENSGACT00000028880.1	16	0	12	2	0	0	10	0	10	-2.844	0.196397	0.386284	30	rRNA gene_symbol
ENSGACT00000028705.1	1	2	0	0	0	0	5	6	2	-2.748	0.259715	0.46652	3	rRNA gene_symbol
ENSGACT00000028549.1	2	1	1	0	0	0	3	8	1	-2.45	0.264965	0.469289	4	rRNA gene_symbol
ENSGACT00000028639.1	18	0	29	5	4	0	6	5	4	-1.558	0.277308	0.480398	56	rRNA gene_symbol
ENSGACT00000028488.1	4	0	27	4	0	0	6	0	2	-2.081	0.389754	0.559486	35	rRNA gene_symbol
ENSGACT00000028726.1	4	1	16	4	5	1	11	8	13	-0.403	0.713455	0.819322	31	rRNA gene_symbol
ENSGACT00000029389.1	6	0	9	5	0	0	6	1	1	-0.742	0.718326	0.820523	20	rRNA gene_symbol
ENSGACT00000028831.1	23	0	10	9	0	0	0	0	0	-0.972	0.788707	0.871986	42	rRNA gene_symbol
ENSGACT00000028704.1	1	0	32	13	0	0	41	30	18	-0.51	0.78798	0.871986	46	rRNA gene_symbol
ENSGACT00000029155.1	530	134	608	0	0	0	377	219	115	-10.5	9.71003e-16	9.87648e-14	1272	snoRNA
ENSGACT00000029652.1	679	97	342	0	0	0	457	82	400	-10.238	2.59953e-14	2.05651e-12	1118	snoRNA
ENSGACT00000029492.1	256	42	206	0	0	0	139	43	70	-9.089	3.26727e-13	2.11481e-11	504	snoRNA
ENSGACT00000029691.1	542	22	583	0	0	0	72	30	82	-10.014	7.87042e-12	4.31057e-10	1147	snoRNA
ENSGACT00000029606.1	546	22	86	0	0	0	55	37	23	-9.242	1.62397e-09	5.00668e-08	654	snoRNA
ENSGACT00000029456.1	92	20	76	0	0	0	53	20	33	-7.74	1.85065e-09	5.00668e-08	188	snoRNA
ENSGACT00000029416.1	91	20	75	0	0	0	54	20	32	-7.728	1.83731e-09	5.00668e-08	186	snoRNA
ENSGACT00000029455.1	92	20	74	0	0	0	53	20	31	-7.728	1.8986e-09	5.00668e-08	186	snoRNA
ENSGACT00000029696.1	7695	3272	7508	680	205	65	4708	2238	1801	-4.011	1.56094e-08	3.17539e-07	19425	snoRNA
ENSGACT00000029402.1	130	196	137	0	0	0	111	0	10	-9.87	3.05236e-07	3.78574e-06	463	snoRNA
ENSGACT00000027941.1	1936	648	1722	303	98	63	995	377	568	-2.793	4.01533e-07	4.33168e-06	4770	snoRNA
ENSGACT00000029431.1	3795	1534	3917	159	39	0	1965	763	1328	-5.304	2.67195e-06	2.60606e-05	9444	snoRNA
ENSGACT00000029540.1	377	99	250	10	0	13	376	60	89	-4.197	5.09615e-06	4.81189e-05	749	snoRNA
ENSGACT00000029583.1	650	193	863	35	0	0	722	210	469	-5.157	6.34986e-05	0.000496824	1741	snoRNA
ENSGACT00000029227.1	0	0	0	50	34	10	12	0	0	7.665	0.00027456	0.00172997	94	snoRNA
ENSGACT00000029638.1	423	0	133	0	0	0	16	0	0	-8.856	0.0012243	0.00660378	556	snoRNA
ENSGACT00000029648.1	1030	219	475	56	0	39	348	157	96	-3.43	0.00232804	0.0113532	1819	snoRNA
ENSGACT00000029359.1	114	0	49	0	0	0	26	7	0	-7.097	0.0036829	0.0168393	163	snoRNA
ENSGACT00000029366.1	45	0	64	0	0	0	26	0	12	-6.542	0.00633088	0.0278246	109	snoRNA
ENSGACT00000029405.1	311	93	224	87	47	53	206	93	68	-1.192	0.0177412	0.0686509	815	snoRNA
ENSGACT00000029675.1	40	0	13	0	0	0	11	0	13	-5.488	0.028694	0.100056	53	snoRNA
ENSGACT00000029572.1	53	0	50	0	0	0	25	0	0	-6.447	0.0393974	0.132943	103	snoRNA
ENSGACT00000029437.1	64	0	27	0	0	0	12	0	0	-6.256	0.046818	0.150834	91	snoRNA
ENSGACT00000029614.1	20	20	0	0	0	0	10	0	0	-6.468	0.0477422	0.152432	40	snoRNA
ENSGACT00000029522.1	466	829	734	510	155	94	1195	779	783	-1.663	0.053095	0.165805	2788	snoRNA
ENSGACT00000029188.1	0	0	0	0	0	36	0	0	0	6.977	0.0744859	0.219738	36	snoRNA
ENSGACT00000029223.1	61	0	0	0	0	0	15	7	0	-5.659	0.0940591	0.261602	61	snoRNA
ENSGACT00000029159.1	40	0	14	0	0	0	8	0	0	-5.504	0.0997233	0.273088	54	snoRNA
ENSGACT00000029236.1	25	0	27	0	0	0	2	0	0	-5.469	0.101244	0.274091	52	snoRNA
ENSGACT00000029682.1	29	92	30	0	0	11	42	0	0	-3.741	0.111512	0.286455	162	snoRNA
ENSGACT00000029185.1	0	0	0	1	0	15	2	0	0	5.765	0.12383	0.300033	16	snoRNA
ENSGACT00000029121.1	131	38	226	40	0	0	97	0	63	-2.808	0.136121	0.317764	435	snoRNA
ENSGACT00000029190.1	0	0	0	0	0	16	1	0	0	5.803	0.138617	0.318372	16	snoRNA
ENSGACT00000029677.1	0	0	0	0	0	16	0	0	0	5.803	0.138617	0.318372	16	snoRNA
ENSGACT00000029124.1	0	0	0	0	0	15	2	0	0	5.71	0.145179	0.329196	15	snoRNA
ENSGACT00000029386.1	20	0	17	0	0	0	0	0	10	-4.977	0.149299	0.335335	37	snoRNA
ENSGACT00000029388.1	19	0	17	0	0	0	0	0	10	-4.939	0.153031	0.342635	36	snoRNA
ENSGACT00000029692.1	0	11	0	0	0	0	13	0	0	-5.301	0.176093	0.366215	11	snoRNA
ENSGACT00000028459.1	389	25	158	11	3	62	57	7	4	-1.573	0.188277	0.381508	648	snoRNA
ENSGACT00000028446.1	389	24	159	10	4	63	58	7	4	-1.547	0.191279	0.382497	649	snoRNA
ENSGACT00000027823.1	13	0	0	18	35	0	17	0	5	2.793	0.218553	0.422853	66	snoRNA
ENSGACT00000028701.1	13	0	0	18	34	0	16	0	6	2.766	0.221997	0.424897	65	snoRNA
ENSGACT00000028916.1	235	3	122	23	30	33	40	6	4	-0.919	0.350294	0.534068	446	snoRNA
ENSGACT00000029516.1	32	26	15	13	6	12	5	0	0	-1.119	0.353879	0.536332	104	snoRNA
ENSGACT00000029674.1	30	25	14	12	5	12	5	0	0	-1.126	0.364718	0.542488	98	snoRNA
ENSGACT00000029183.1	0	0	5	0	5	13	0	0	0	3.134	0.381292	0.552912	23	snoRNA
ENSGACT00000029147.1	0	0	5	0	5	12	0	0	0	3.039	0.400742	0.570656	22	snoRNA
ENSGACT00000028538.1	225	22	278	131	27	0	141	0	0	-1.051	0.603458	0.739521	683	snoRNA
ENSGACT00000028342.1	32	3	16	7	4	9	29	7	5	-0.432	0.625587	0.755332	71	snoRNA
ENSGACT00000029145.1	75	0	20	0	0	15	17	0	14	-1.018	0.674494	0.79113	110	snoRNA
ENSGACT00000029177.1	75	0	20	0	0	15	17	0	14	-1.018	0.674494	0.79113	110	snoRNA
ENSGACT00000028559.1	7	0	12	5	0	0	25	0	0	-1.055	0.71911	0.820523	24	snoRNA
ENSGACT00000027787.1	6	0	12	5	0	0	24	0	0	-0.981	0.739356	0.83825	23	snoRNA
ENSGACT00000029415.1	36	0	35	11	0	11	134	0	14	-0.403	0.832429	0.902115	93	snoRNA
ENSGACT00000029422.1	27	0	14	0	0	18	9	0	0	0.45	0.878544	0.932225	59	snoRNA
ENSGACT00000029459.1	10	0	7	8	0	0	11	0	0	-0.212	0.944417	0.970088	25	snoRNA
ENSGACT00000029462.1	10	0	7	8	0	0	11	0	0	-0.212	0.944417	0.970088	25	snoRNA
ENSGACT00000028578.1	23	6	15	11	5	102	19	1	3	2.464	0.0546762	0.168526	162	snRNA
ENSGACT00000029330.1	0	0	0	0	0	28	0	0	0	6.614	0.0910216	0.25551	28	snRNA
ENSGACT00000028346.1	4	0	4	11	7	2	7	2	1	2.041	0.106844	0.279679	28	snRNA
ENSGACT00000028906.1	3	0	3	6	6	2	7	3	3	1.924	0.111476	0.286455	20	snRNA
ENSGACT00000027881.1	4	0	3	7	6	3	5	1	3	1.952	0.110844	0.286455	23	snRNA
ENSGACT00000028769.1	2	0	3	6	6	2	8	1	1	2.189	0.117726	0.29308	19	snRNA
ENSGACT00000028869.1	3	1	3	10	7	1	7	3	2	1.823	0.126691	0.304744	25	snRNA
ENSGACT00000028588.1	4	0	3	10	4	2	9	2	2	1.931	0.129042	0.308315	23	snRNA
ENSGACT00000027990.1	3	0	3	8	5	2	6	1	1	2.052	0.131596	0.312321	21	snRNA
ENSGACT00000027930.1	4	0	2	6	6	2	7	3	1	1.951	0.140974	0.322744	20	snRNA
ENSGACT00000028405.1	67	27	73	51	46	132	38	2	6	1.203	0.165005	0.35601	396	snRNA
ENSGACT00000027878.1	2	1	4	6	7	2	6	2	2	1.609	0.164768	0.35601	22	snRNA
ENSGACT00000028552.1	6	1	6	4	3	14	10	1	4	1.705	0.161077	0.35601	34	snRNA
ENSGACT00000028557.1	2	1	3	5	7	2	4	1	2	1.706	0.164988	0.35601	20	snRNA
ENSGACT00000028684.1	6	0	2	9	6	2	8	2	1	1.843	0.163866	0.35601	25	snRNA
ENSGACT00000028386.1	2	0	4	5	6	2	7	1	2	1.834	0.167137	0.359501	19	snRNA
ENSGACT00000028799.1	74	26	67	53	43	117	40	4	6	1.099	0.16974	0.361857	380	snRNA
ENSGACT00000027934.1	78	28	70	59	44	126	33	2	7	1.119	0.171357	0.361857	405	snRNA
ENSGACT00000028426.1	3	0	4	5	7	2	9	1	3	1.717	0.171966	0.361857	21	snRNA
ENSGACT00000028542.1	4	0	2	5	4	3	7	1	2	1.806	0.171692	0.361857	18	snRNA
ENSGACT00000028910.1	73	26	71	50	43	120	37	3	9	1.09	0.172848	0.361965	383	snRNA
ENSGACT00000027966.1	3	1	4	4	6	4	7	3	4	1.44	0.174413	0.36417	22	snRNA
ENSGACT00000028510.1	75	27	71	58	45	121	33	2	5	1.112	0.177588	0.367565	397	snRNA
ENSGACT00000028884.1	1	0	5	3	7	3	5	1	3	1.883	0.178432	0.367624	19	snRNA
ENSGACT00000027751.1	69	27	68	57	44	127	38	1	6	1.202	0.183058	0.374533	392	snRNA
ENSGACT00000028706.1	69	26	72	51	43	123	36	2	5	1.137	0.186964	0.381427	384	snRNA
ENSGACT00000028400.1	73	25	69	53	43	126	38	1	6	1.189	0.18861	0.381508	389	snRNA
ENSGACT00000028643.1	3	0	3	5	3	3	8	2	2	1.681	0.189313	0.381845	17	snRNA
ENSGACT00000028822.1	6	2	3	3	1	17	11	1	5	1.83	0.191786	0.382497	32	snRNA
ENSGACT00000028928.1	77	27	72	56	44	120	43	3	6	1.073	0.192965	0.382705	396	snRNA
ENSGACT00000027757.1	6	2	5	2	2	18	12	2	3	1.71	0.196357	0.386284	35	snRNA
ENSGACT00000028388.1	4	0	2	7	3	2	8	1	2	1.771	0.198071	0.388503	18	snRNA
ENSGACT00000028544.1	71	30	73	54	42	130	38	2	7	1.094	0.205673	0.401202	400	snRNA
ENSGACT00000028387.1	5	2	3	2	1	16	7	2	2	1.802	0.208038	0.404708	29	snRNA
ENSGACT00000028518.1	3	1	4	7	6	2	5	5	2	1.445	0.212802	0.412848	23	snRNA
ENSGACT00000027865.1	3	0	4	4	6	2	6	2	4	1.504	0.219572	0.423673	19	snRNA
ENSGACT00000027836.1	5	1	4	1	2	13	14	1	3	1.739	0.225366	0.429039	26	snRNA
ENSGACT00000027841.1	8	2	2	1	2	19	14	1	2	1.837	0.224919	0.429039	34	snRNA
ENSGACT00000028897.1	5	0	3	5	6	2	8	3	2	1.445	0.233143	0.442268	21	snRNA
ENSGACT00000028750.1	7	0	4	6	7	3	9	2	3	1.328	0.234613	0.443089	27	snRNA
ENSGACT00000028641.1	4	0	4	6	5	2	8	1	4	1.45	0.238894	0.448061	21	snRNA
ENSGACT00000028633.1	4	0	4	5	4	3	7	2	3	1.387	0.242193	0.450442	20	snRNA
ENSGACT00000028493.1	6	0	3	6	5	3	6	1	2	1.454	0.242302	0.450442	23	snRNA
ENSGACT00000028345.1	76	28	77	52	41	124	40	2	5	1.027	0.243117	0.45078	398	snRNA
ENSGACT00000028448.1	4	1	5	9	5	2	7	2	2	1.258	0.25184	0.462925	26	snRNA
ENSGACT00000027843.1	9	1	3	3	1	17	17	0	2	1.855	0.253634	0.464236	34	snRNA
ENSGACT00000028599.1	6	0	3	4	7	3	7	2	1	1.445	0.254693	0.464978	23	snRNA
ENSGACT00000027971.1	6	0	5	9	6	2	8	1	2	1.394	0.256311	0.465579	28	snRNA
ENSGACT00000027932.1	5	0	5	4	6	4	5	2	2	1.331	0.259496	0.46652	24	snRNA
ENSGACT00000028442.1	4	0	6	5	7	3	7	2	1	1.378	0.261645	0.46652	25	snRNA
ENSGACT00000028650.1	6	0	2	5	4	3	8	1	4	1.421	0.266026	0.469289	20	snRNA
ENSGACT00000027958.1	9	2	2	3	1	17	9	1	1	1.652	0.266282	0.469289	34	snRNA
ENSGACT00000028497.1	4	1	4	6	4	3	8	4	3	1.162	0.271314	0.473352	22	snRNA
ENSGACT00000028554.1	4	0	4	6	4	2	7	2	2	1.348	0.275894	0.479113	20	snRNA
ENSGACT00000028772.1	9	2	3	2	3	15	12	1	2	1.447	0.280931	0.485492	34	snRNA
ENSGACT00000027826.1	5	1	3	4	6	3	8	3	2	1.154	0.289013	0.490016	22	snRNA
ENSGACT00000028618.1	4	0	5	2	6	4	8	3	4	1.265	0.288345	0.490016	21	snRNA
ENSGACT00000028622.1	7	2	3	1	2	15	10	1	3	1.516	0.288362	0.490016	30	snRNA
ENSGACT00000028875.1	3	1	4	5	4	3	6	1	3	1.203	0.293911	0.493548	20	snRNA
ENSGACT00000028735.1	7	4	3	3	2	19	13	2	2	1.421	0.293224	0.493548	38	snRNA
ENSGACT00000028376.1	5	1	3	6	4	3	8	1	4	1.167	0.294927	0.494089	22	snRNA
ENSGACT00000028703.1	7	0	5	7	6	3	8	2	1	1.234	0.303888	0.503182	28	snRNA
ENSGACT00000028351.1	5	0	6	5	6	3	6	3	3	1.145	0.309472	0.506537	25	snRNA
ENSGACT00000028520.1	4	0	4	5	6	1	10	3	2	1.284	0.308429	0.506537	20	snRNA
ENSGACT00000028617.1	8	2	5	3	1	15	10	2	5	1.317	0.310424	0.50693	34	snRNA
ENSGACT00000028844.1	6	0	4	3	7	3	7	2	4	1.181	0.314595	0.512567	23	snRNA
ENSGACT00000028710.1	5	0	3	3	5	3	7	1	2	1.294	0.317766	0.514204	19	snRNA
ENSGACT00000028851.1	3	0	4	3	5	2	8	2	2	1.27	0.320279	0.514849	17	snRNA
ENSGACT00000028717.1	4	0	4	4	5	2	9	2	2	1.219	0.323098	0.515837	19	snRNA
ENSGACT00000028789.1	8	3	3	4	2	14	12	1	4	1.257	0.3244	0.515837	34	snRNA
ENSGACT00000028793.1	9	4	2	2	3	19	12	1	4	1.354	0.327363	0.515837	39	snRNA
ENSGACT00000028608.1	5	4	3	2	2	17	10	1	4	1.367	0.328194	0.515837	33	snRNA
ENSGACT00000028864.1	3	0	5	3	6	2	7	2	3	1.207	0.331333	0.519623	19	snRNA
ENSGACT00000027825.1	5	0	4	6	6	1	6	1	2	1.253	0.343073	0.529912	22	snRNA
ENSGACT00000027783.1	3	1	5	4	7	2	5	1	3	1.089	0.346532	0.530604	22	snRNA
ENSGACT00000028901.1	6	3	4	1	2	18	8	0	4	1.481	0.345741	0.530604	34	snRNA
ENSGACT00000028644.1	4	0	3	4	5	1	7	3	2	1.222	0.349168	0.533492	17	snRNA
ENSGACT00000028607.1	4	1	5	7	6	1	7	2	3	1.023	0.360914	0.541314	24	snRNA
ENSGACT00000027973.1	2	2	5	5	6	3	4	1	2	1.059	0.361001	0.541314	23	snRNA
ENSGACT00000028850.1	8	3	5	2	2	19	13	0	2	1.393	0.358253	0.541314	39	snRNA
ENSGACT00000028350.1	5	1	2	3	9	1	5	1	2	1.176	0.36496	0.542488	21	snRNA
ENSGACT00000028570.1	4	0	3	3	6	1	6	2	2	1.218	0.364771	0.542488	17	snRNA
ENSGACT00000028425.1	7	3	2	1	2	17	13	0	2	1.483	0.368533	0.545851	32	snRNA
ENSGACT00000028791.1	4	1	4	4	6	2	5	2	4	0.994	0.370617	0.546335	21	snRNA
ENSGACT00000028816.1	5	0	4	4	5	2	7	2	3	1.058	0.376828	0.549842	20	snRNA
ENSGACT00000027842.1	8	0	3	4	6	3	7	2	2	1.079	0.375826	0.549842	24	snRNA
ENSGACT00000028609.1	11	1	6	3	1	14	9	2	3	1.169	0.376858	0.549842	36	snRNA
ENSGACT00000028758.1	8	2	3	3	2	12	13	0	3	1.265	0.380152	0.552385	30	snRNA
ENSGACT00000027754.1	6	0	4	5	5	2	5	3	3	1.041	0.383846	0.555214	22	snRNA
ENSGACT00000027909.1	4	0	4	4	6	1	5	1	2	1.174	0.38591	0.55621	19	snRNA
ENSGACT00000028811.1	5	4	4	2	1	19	8	0	3	1.38	0.38673	0.556267	35	snRNA
ENSGACT00000027922.1	9	2	2	1	2	13	10	1	2	1.244	0.393435	0.563633	29	snRNA
ENSGACT00000027980.1	7	0	3	6	8	1	4	3	0	1.344	0.397045	0.567663	25	snRNA
ENSGACT00000028734.1	5	0	4	3	6	2	7	1	4	1.063	0.399356	0.569822	20	snRNA
ENSGACT00000028707.1	8	4	3	1	2	18	11	2	2	1.193	0.405938	0.57621	36	snRNA
ENSGACT00000027790.1	3	0	6	5	4	2	6	1	2	1.077	0.408453	0.578168	20	snRNA
ENSGACT00000027861.1	4	3	6	2	1	14	8	1	3	1.152	0.411482	0.580149	30	snRNA
ENSGACT00000028413.1	5	5	3	3	2	18	7	0	3	1.242	0.411427	0.580149	36	snRNA
ENSGACT00000028825.1	7	4	4	3	2	15	11	1	4	1.062	0.414041	0.580309	35	snRNA
ENSGACT00000028415.1	3	0	5	3	7	1	4	1	1	1.171	0.418225	0.583875	19	snRNA
ENSGACT00000028634.1	8	4	3	2	2	17	13	1	1	1.163	0.42259	0.586518	36	snRNA
ENSGACT00000028675.1	5	1	3	3	5	3	8	1	2	0.936	0.424465	0.587975	20	snRNA
ENSGACT00000027877.1	10	3	5	2	1	18	11	1	1	1.162	0.426936	0.59025	39	snRNA
ENSGACT00000028473.1	5	1	4	5	7	1	5	2	2	0.914	0.430093	0.592752	23	snRNA
ENSGACT00000028637.1	8	3	2	2	0	16	12	1	4	1.285	0.431943	0.593713	31	snRNA
ENSGACT00000028874.1	5	0	6	6	4	2	6	3	4	0.909	0.435138	0.596952	23	snRNA
ENSGACT00000028491.1	6	0	4	4	5	2	8	2	2	0.926	0.447682	0.608301	21	snRNA
ENSGACT00000028433.1	7	3	6	2	0	18	16	2	1	1.234	0.447018	0.608301	36	snRNA
ENSGACT00000028514.1	6	4	3	1	1	16	11	2	2	1.11	0.458098	0.61891	31	snRNA
ENSGACT00000028461.1	5	1	4	6	5	2	7	1	0	0.973	0.463957	0.62564	23	snRNA
ENSGACT00000027974.1	10	3	3	3	0	16	13	1	3	1.133	0.470298	0.632991	35	snRNA
ENSGACT00000028687.1	7	4	3	1	2	15	9	2	2	1.013	0.474325	0.636006	32	snRNA
ENSGACT00000028390.1	6	0	5	3	5	3	6	2	4	0.842	0.475276	0.636084	22	snRNA
ENSGACT00000027781.1	10	3	7	2	3	15	11	1	2	0.897	0.478824	0.638432	40	snRNA
ENSGACT00000028443.1	10	2	6	1	1	15	12	1	5	1.007	0.481857	0.641276	35	snRNA
ENSGACT00000028892.1	6	1	4	4	6	2	5	3	4	0.74	0.493012	0.654897	23	snRNA
ENSGACT00000028903.1	8	3	3	1	0	16	6	1	1	1.155	0.50155	0.662529	31	snRNA
ENSGACT00000028591.1	8	3	4	3	0	14	14	1	3	1.019	0.507569	0.668002	32	snRNA
ENSGACT00000027797.1	6	4	4	0	2	18	10	0	3	1.184	0.510675	0.67085	34	snRNA
ENSGACT00000028771.1	4	1	5	4	5	2	4	2	2	0.743	0.512889	0.672342	21	snRNA
ENSGACT00000028580.1	10	4	3	3	0	17	15	2	3	1.005	0.513699	0.672342	37	snRNA
ENSGACT00000027915.1	8	5	5	3	2	16	18	2	2	0.837	0.522012	0.672451	39	snRNA
ENSGACT00000027866.1	8	4	5	4	1	14	8	1	2	0.858	0.516799	0.672451	36	snRNA
ENSGACT00000028819.1	2	0	6	5	3	1	3	2	4	0.918	0.518274	0.672451	17	snRNA
ENSGACT00000027928.1	8	3	6	2	1	15	9	0	2	0.974	0.52317	0.672451	35	snRNA
ENSGACT00000028651.1	9	3	1	0	1	15	12	1	4	1.135	0.516465	0.672451	29	snRNA
ENSGACT00000028431.1	8	0	4	2	5	4	8	3	1	0.824	0.531164	0.676758	23	snRNA
ENSGACT00000027906.1	6	5	3	2	2	14	11	2	4	0.837	0.531331	0.676758	32	snRNA
ENSGACT00000028828.1	6	4	3	1	2	13	11	1	3	0.889	0.532667	0.677248	29	snRNA
ENSGACT00000028927.1	7	4	4	2	0	16	10	1	4	0.981	0.536977	0.67909	33	snRNA
ENSGACT00000028546.1	6	6	1	2	2	16	14	1	5	0.904	0.546399	0.683719	33	snRNA
ENSGACT00000027903.1	7	4	6	4	1	14	12	0	4	0.85	0.557201	0.696013	36	snRNA
ENSGACT00000028511.1	6	6	4	2	2	16	16	1	3	0.754	0.590909	0.728148	36	snRNA
ENSGACT00000028377.1	8	5	1	1	1	15	7	1	5	0.801	0.614485	0.749166	31	snRNA
ENSGACT00000027819.1	7	0	4	4	5	1	6	3	3	0.616	0.622041	0.754503	21	snRNA
ENSGACT00000028506.1	11	4	6	0	1	18	9	1	2	0.777	0.636139	0.763795	40	snRNA
ENSGACT00000028430.1	9	5	5	3	2	15	14	0	1	0.698	0.643257	0.771043	39	snRNA
ENSGACT00000028438.1	7	4	2	0	0	16	9	0	3	0.977	0.655288	0.780209	29	snRNA
ENSGACT00000027785.1	8	5	5	1	0	17	11	1	3	0.71	0.667567	0.789547	36	snRNA
ENSGACT00000027900.1	7	4	5	1	0	14	13	2	3	0.676	0.670248	0.79113	31	snRNA
ENSGACT00000028853.1	9	0	2	2	5	2	4	2	2	0.571	0.682796	0.795664	20	snRNA
ENSGACT00000027879.1	7	1	4	2	5	3	8	1	3	0.444	0.700335	0.810794	22	snRNA
ENSGACT00000027867.1	9	5	5	1	1	15	9	1	1	0.542	0.718309	0.820523	36	snRNA
ENSGACT00000028485.1	6	6	5	3	1	13	11	1	3	0.448	0.744281	0.842221	34	snRNA
ENSGACT00000028593.1	7	1	4	2	6	2	5	1	3	0.381	0.747521	0.843478	22	snRNA
ENSGACT00000027926.1	6	1	5	4	5	1	7	2	3	0.33	0.766787	0.855714	22	snRNA
ENSGACT00000027946.1	59	124	108	5	0	160	55	12	18	-0.452	0.779963	0.866355	456	snRNA
ENSGACT00000028674.1	11	5	4	0	1	15	11	1	4	0.44	0.787689	0.871986	36	snRNA
ENSGACT00000028845.1	54	123	108	5	0	162	55	12	16	-0.415	0.798374	0.879865	452	snRNA
ENSGACT00000027815.1	59	122	108	4	0	163	50	11	16	-0.413	0.800776	0.879865	456	snRNA
ENSGACT00000027888.1	59	125	113	5	0	167	52	12	16	-0.411	0.800315	0.879865	469	snRNA
ENSGACT00000028834.1	56	120	109	5	0	161	53	12	15	-0.403	0.803561	0.881351	451	snRNA
ENSGACT00000028402.1	60	126	106	7	0	167	56	13	15	-0.397	0.804604	0.881351	466	snRNA
ENSGACT00000028422.1	55	120	111	4	0	164	53	12	16	-0.385	0.814511	0.889269	454	snRNA
ENSGACT00000027949.1	55	123	110	6	0	166	54	11	15	-0.382	0.813138	0.889269	460	snRNA
ENSGACT00000027950.1	57	121	109	6	0	165	53	11	16	-0.375	0.816174	0.889269	458	snRNA
ENSGACT00000027983.1	58	122	111	6	0	167	52	12	17	-0.373	0.816828	0.889269	464	snRNA
ENSGACT00000028805.1	57	121	111	5	0	167	56	14	19	-0.367	0.820958	0.89104	461	snRNA
ENSGACT00000027972.1	59	118	112	5	0	171	56	11	17	-0.312	0.847469	0.91163	465	snRNA
ENSGACT00000028658.1	9	6	5	1	0	15	8	0	2	0.32	0.861295	0.920492	36	snRNA
ENSGACT00000028401.1	10	6	8	2	2	14	10	0	3	0.24	0.865418	0.92214	42	snRNA
ENSGACT00000027886.1	9	5	7	0	1	13	10	2	2	0.187	0.905189	0.942945	35	snRNA

## Sheet: FversusfM
Id	F1	F2	F3	M1	M2	M3	fM1	fM2	fM3	log2 Fold Change	pvalue	padj	Total	Biotype
mir-212a_(Oreochromis niloticus)	88	26	248	0	0	0	0	0	0	-7.544	9.28022e-06	0.000310423	362	miRNA
mir-451_(Danio rerio)	164	29	145	15	43	0	0	0	0	-7.482	2.88066e-05	0.000713763	338	miRNA
mir-222a_(Danio rerio)	135	21	157	259	65	84	0	0	0	-7.311	1.69707e-07	1.13534e-05	313	miRNA
mir-146a_(Oryzias latipes)	165	19	125	53	37	16	0	0	0	-7.269	6.60913e-08	1.0887e-05	309	miRNA
mir-3966_(Mus musculus)	122	10	143	34	75	0	0	0	0	-6.996	0.000300595	0.00372404	275	miRNA
ENSGACT00000028332.1	104	16	115	20	30	15	0	0	0	-6.907	2.15067e-07	1.30543e-05	235	miRNA
mir-148_(Gadus morhua)	90	12	133	0	0	0	0	0	0	-6.834	0.000194533	0.00276899	235	miRNA
mir-29c_(Astatotilapia burtoni)	111	10	86	25	30	11	0	0	0	-6.647	1.60068e-06	6.29916e-05	207	miRNA
mir-10545_(Astatotilapia burtoni)	99	17	58	0	0	0	0	0	0	-6.562	0.000379186	0.00445045	174	miRNA
ENSGACT00000028935.1	149	0	61	103	96	1	0	0	0	-6.429	0.00329044	0.0278646	210	miRNA
mir-15b_(Gadus morhua)	86	12	61	579	676	230	0	0	0	-6.377	5.29025e-07	2.52798e-05	159	miRNA
mir-202_(Danio rerio)	81	10	62	0	0	0	0	0	0	-6.261	0.00159183	0.0152134	153	miRNA
mir-30b_(Gorilla gorilla)	74	16	36	73	58	74	0	0	0	-6.186	6.35737e-06	0.000223846	126	miRNA
mir-93_(Danio rerio)	62	22	16	115	174	89	0	0	0	-6.107	1.88757e-05	0.00052616	100	miRNA
mir-18a_(Astatotilapia burtoni)	30	25	26	15	23	16	0	0	0	-6.034	7.7374e-05	0.00147895	81	miRNA
mir-17_(Oryzias latipes)	91	0	31	37	65	22	0	0	0	-5.659	0.00222753	0.0204139	122	miRNA
let-7d-1_(Danio rerio)	40	8	34	6	12	0	0	0	0	-5.482	0.00315339	0.0272505	82	miRNA
let-7d-2_(Danio rerio)	38	7	36	7	13	0	0	0	0	-5.427	0.00381609	0.029011	81	miRNA
mir-18a-2_(Oreochromis niloticus)	41	10	19	14	26	19	0	0	0	-5.381	0.000239773	0.00314525	70	miRNA
let-7c_(Petromyzon marinus)	56	0	34	73	71	13	0	0	0	-5.24	0.00388107	0.0291735	90	miRNA
ENSGACT00000029647.1	299	48	272	365	398	75	9	0	0	-4.856	2.34158e-07	1.30543e-05	628	miRNA
ENSGACT00000029550.1	167	28	121	62	82	0	4	0	2	-4.31	0.00239759	0.0213865	322	miRNA
ENSGACT00000029679.1	170	26	119	62	83	0	4	0	2	-4.284	0.00263713	0.0232137	321	miRNA
mir-222a_(Ictalurus punctatus)	123	50	204	236	62	77	10	0	0	-4.265	4.76987e-05	0.000966984	387	miRNA
ENSGACT00000028949.1	70	5	32	86	77	4	2	0	0	-4.167	0.00589381	0.0402343	109	miRNA
mir-7_(Fugu rubripes)	2694	724	3606	15651	14279	8065	50	54	11	-4.058	1.51487e-09	5.06725e-07	7139	miRNA
ENSGACT00000028954.1	595	21	145	216	297	4	19	0	1	-4.021	0.00380355	0.029011	781	miRNA
mir-181b-2_(Oryzias latipes)	154	12	105	18	19	8	7	0	0	-3.904	0.000278685	0.00351774	278	miRNA
ENSGACT00000028937.1	601	21	146	224	298	3	19	0	2	-3.903	0.00458231	0.0336875	789	miRNA
ENSGACT00000029549.1	758	16	414	208	117	12	10	5	5	-3.884	0.000153447	0.0025664	1208	miRNA
ENSGACT00000028938.1	591	20	136	227	291	3	21	0	1	-3.876	0.00671344	0.0444682	769	miRNA
ENSGACT00000029697.1	754	17	425	200	120	10	11	5	5	-3.856	0.00018123	0.00275825	1217	miRNA
ENSGACT00000028953.1	596	21	143	220	312	4	20	0	2	-3.829	0.00469568	0.0341458	782	miRNA
mir-7a-2_(Gadus morhua)	1462	350	2060	1659	991	682	21	36	9	-3.827	1.55311e-07	1.13534e-05	3938	miRNA
mir-7a-3_(Gadus morhua)	1454	352	2053	1658	990	680	20	36	10	-3.814	1.40406e-07	1.13534e-05	3925	miRNA
ENSGACT00000028950.1	601	23	139	224	300	4	21	0	2	-3.791	0.00503083	0.0361895	786	miRNA
mir-7a-1_(Gadus morhua)	1449	351	2051	1657	989	681	21	37	9	-3.791	2.69007e-07	1.38435e-05	3918	miRNA
ENSGACT00000029589.1	756	16	429	206	118	11	11	5	6	-3.774	0.00023203	0.00310456	1223	miRNA
ENSGACT00000028936.1	597	19	144	219	298	4	21	0	2	-3.764	0.00571793	0.039436	783	miRNA
ENSGACT00000029627.1	750	15	418	206	122	12	10	6	5	-3.758	0.00027486	0.00351774	1204	miRNA
mir-181b-1_(Oryzias latipes)	152	13	103	19	19	8	8	0	0	-3.74	0.000431834	0.00498098	276	miRNA
mir-7_(Oryzias latipes)	897	100	1044	580	373	236	10	29	0	-3.323	0.00346298	0.0282529	2080	miRNA
mir-143_(Gadus morhua)	123	18	116	147	228	137	11	0	0	-3.293	0.000186866	0.00275825	268	miRNA
mir-100b_(Gadus morhua)	96	34	95	25	66	12	14	0	0	-3.186	0.00429699	0.0319409	239	miRNA
mir-16a_(Oreochromis niloticus)	115	35	58	213	318	170	13	0	0	-3.129	0.000876972	0.00850282	221	miRNA
mir-457_(Astatotilapia burtoni)	245	46	145	215	217	83	28	0	0	-3.092	0.00362147	0.0285031	464	miRNA
mir-7-1_(Astatotilapia burtoni)	549	167	608	1802	1793	825	8	25	5	-3.075	0.00013689	0.00240998	1362	miRNA
mir-7-4_(Astatotilapia burtoni)	548	169	612	1804	1787	825	8	26	6	-3.004	0.000170291	0.00271249	1369	miRNA
mir-126_(Astatotilapia burtoni)	663	154	559	230	264	281	75	10	0	-2.956	0.00208396	0.0196362	1461	miRNA
mir-7-2_(Astatotilapia burtoni)	526	162	579	1764	1764	804	9	26	5	-2.955	0.000226417	0.00309128	1307	miRNA
mir-31_(Astatotilapia burtoni)	978	156	889	63	37	0	46	16	21	-2.947	0.00228484	0.0206562	2106	miRNA
mir-7-3_(Astatotilapia burtoni)	527	162	580	1772	1768	802	9	26	6	-2.927	0.000184576	0.00275825	1310	miRNA
ENSGACT00000029681.1	359	53	289	366	413	72	28	2	9	-2.761	3.13567e-05	0.000749201	740	miRNA
mir-15a_(Astatotilapia burtoni)	146	10	49	232	337	112	13	0	0	-2.75	0.00833339	0.0530956	218	miRNA
ENSGACT00000029628.1	360	54	284	367	421	74	28	3	8	-2.741	1.59451e-05	0.000499302	737	miRNA
ENSGACT00000029563.1	358	50	282	376	429	72	28	2	9	-2.729	5.1451e-05	0.00101237	729	miRNA
ENSGACT00000029667.1	7069	3916	6968	2142	1799	630	768	244	252	-2.68	9.76409e-08	1.0887e-05	19217	miRNA
ENSGACT00000029608.1	369	50	276	371	426	74	29	3	9	-2.638	4.07708e-05	0.00090919	736	miRNA
ENSGACT00000029518.1	359	54	276	369	419	74	30	3	9	-2.622	3.58645e-05	0.000827358	731	miRNA
let-7i_(Astatotilapia burtoni)	15540	3287	24462	7642	10977	2784	1124	434	609	-2.615	1.01259e-09	5.06725e-07	45456	miRNA
let-7h_(Astatotilapia burtoni)	2555	285	2579	2231	2269	1121	194	63	56	-2.425	8.19427e-09	1.82732e-06	5732	miRNA
mir-30a_(Gadus morhua)	2080	329	1907	4135	5946	836	171	46	78	-2.267	2.04567e-05	0.00054742	4611	miRNA
mir-30a-1_(Astatotilapia burtoni)	1131	165	995	373	476	319	134	22	37	-2.106	9.17057e-08	1.0887e-05	2484	miRNA
mir-30a-2_(Astatotilapia burtoni)	1131	166	995	372	475	322	136	23	35	-2.105	1.24315e-07	1.13534e-05	2486	miRNA
mir-21-2_(Astatotilapia burtoni)	5099	484	8531	9835	20312	6029	459	217	227	-2.05	0.00052204	0.00564808	15017	miRNA
mir-21-1_(Astatotilapia burtoni)	5107	482	8530	9840	20323	6022	457	219	228	-2.044	0.000565122	0.00600106	15023	miRNA
mir-30d_(Oryzias latipes)	5619	1168	7049	15036	18141	4030	604	219	312	-1.953	5.30775e-06	0.000197271	14971	miRNA
let-7j_(Gadus morhua)	8287	953	14006	12946	10387	8018	1067	329	481	-1.864	0.000168491	0.00271249	25123	miRNA
mir-139_(Astatotilapia burtoni)	554	92	697	135	176	71	51	30	25	-1.862	4.64255e-05	0.000966984	1449	miRNA
mir-22_(Paralichthys olivaceus)	1486	189	1513	183	381	186	189	39	76	-1.794	4.45928e-05	0.000962341	3492	miRNA
let-7f_(Oreochromis niloticus)	8779	1836	8606	32240	30741	9764	927	400	439	-1.79	1.20751e-06	5.04892e-05	20987	miRNA
let-7i_(Cyprinus carpio)	1950	308	2242	3262	4088	1054	244	77	95	-1.788	1.74033e-05	0.000506208	4916	miRNA
let-7e_(Astatotilapia burtoni)	57646	12125	50378	36188	42725	11270	5735	3074	2871	-1.658	8.20837e-05	0.00152539	131829	miRNA
mir-181c_(Astatotilapia burtoni)	1208	118	864	360	445	187	149	37	48	-1.596	0.000140619	0.00241216	2424	miRNA
mir-21-1_(Gadus morhua)	5011	622	7430	27461	42644	11629	563	359	284	-1.486	0.00722654	0.0473976	14269	miRNA
mir-21-2_(Gadus morhua)	5012	619	7434	27469	42641	11628	562	361	284	-1.482	0.00761457	0.0494577	14272	miRNA
mir-93_(Astatotilapia burtoni)	833	278	360	1616	2536	978	179	31	45	-1.46	0.00565684	0.0394211	1726	miRNA
mir-30b_(Oreochromis niloticus)	1582	301	1482	971	1093	416	280	66	108	-1.384	1.04327e-06	4.65296e-05	3819	miRNA
mir-99b_(Oreochromis niloticus)	3483	444	3061	2078	3047	1819	490	153	237	-1.296	0.000221582	0.0030883	7868	miRNA
mir-181d_(Oreochromis niloticus)	438	71	480	326	362	141	112	14	35	-1.184	0.00668243	0.0444682	1150	miRNA
mir-30d_(Tetraodon nigroviridis)	1908	413	1412	9843	15176	3547	246	128	148	-1.168	0.00776604	0.0499566	4255	miRNA
mir-221-3_(Ictalurus punctatus)	2074	519	1738	378	417	235	328	133	207	-1.12	0.000101552	0.00183617	4999	miRNA
mir-181b_(Cyprinus carpio)	328	59	284	242	253	168	73	19	24	-1.019	0.00212127	0.0197101	787	miRNA
let-7g-2_(Astatotilapia burtoni)	4370	691	5137	12804	10975	5192	873	303	445	-0.948	0.00560371	0.0394211	11819	miRNA
let-7g-1_(Astatotilapia burtoni)	4372	694	5133	12800	10982	5200	875	304	446	-0.945	0.00554378	0.0394211	11824	miRNA
mir-30b_(Astatotilapia burtoni)	7634	1750	7870	13429	12943	5340	1949	552	784	-0.887	0.000369914	0.00441915	20539	miRNA
mir-125b-3_(Astatotilapia burtoni)	885	196	968	1222	2589	674	721	357	412	1.245	0.00360727	0.0285031	3539	miRNA
mir-125b-2_(Astatotilapia burtoni)	868	195	954	1208	2558	671	694	359	412	1.254	0.00377608	0.029011	3482	miRNA
mir-125b-1_(Astatotilapia burtoni)	868	193	954	1206	2557	674	694	357	414	1.258	0.00359862	0.0285031	3480	miRNA
mir-125a-2_(Gadus morhua)	269	52	327	452	745	198	216	104	152	1.302	0.00317719	0.0272505	1120	miRNA
mir-125a-1_(Gadus morhua)	265	50	328	454	747	196	214	102	154	1.316	0.00338171	0.0282529	1113	miRNA
mir-10926_(Oreochromis niloticus)	857	222	1609	260	134	20	2304	1193	1315	2.601	0.000189655	0.00275825	7500	miRNA
ENSGACT00000029268.1	111	61	93	15	0	0	333	216	256	2.993	0.00634485	0.0428758	1070	miRNA
mir-222a-2_(Salmo salar)	77	11	93	18	18	6	11	0	0	-2.867	0.0101504	0.0640622	192	miRNA
mir-145_(Astatotilapia burtoni)	511	229	313	29	38	17	557	158	441	1.382	0.0103147	0.0644908	2209	miRNA
mir-222a-1_(Salmo salar)	77	11	91	17	18	5	11	0	0	-2.859	0.0115696	0.0716672	190	miRNA
mir-30e_(Gorilla gorilla)	323	107	232	355	455	404	55	11	0	-2.3	0.0122168	0.0736411	728	miRNA
mir-199-3_(Tetraodon nigroviridis)	742	179	767	452	560	279	496	169	205	0.579	0.0128812	0.0763588	2558	miRNA
mir-199-1_(Tetraodon nigroviridis)	743	181	767	451	562	279	497	170	206	0.58	0.0132811	0.0779392	2564	miRNA
mir-199-2_(Tetraodon nigroviridis)	740	180	767	450	560	279	498	171	204	0.584	0.0134518	0.0782543	2560	miRNA
mir-26b_(Danio rerio)	41	0	18	14	18	16	0	0	0	-4.635	0.0150657	0.0854149	59	miRNA
let-7e_(Tetraodon nigroviridis)	402	79	344	635	794	209	37	32	26	-1.286	0.0150561	0.0854149	920	miRNA
mir-100-2_(Astatotilapia burtoni)	39309	13754	33315	17536	27578	5051	6702	2895	4019	-1.2	0.0152621	0.0858013	99994	miRNA
ENSGACT00000028944.1	396	0	27	0	0	0	0	0	0	-7.415	0.0159145	0.0876197	423	miRNA
mir-146_(Gadus morhua)	65647	15162	49926	26108	28483	9756	13622	5311	2994	-1.078	0.0160108	0.0876197	152662	miRNA
mir-100-1_(Astatotilapia burtoni)	43441	14990	36368	19052	29796	5687	7522	3218	4545	-1.166	0.0162595	0.0877228	110084	miRNA
let-7g_(Homo sapiens)	23	0	17	37	28	19	0	0	0	-4.122	0.0167629	0.0897151	40	miRNA
mir-135a_(Tetraodon nigroviridis)	56	0	68	212	285	426	109	27	30	2.209	0.0177306	0.0941412	290	miRNA
mir-181a-2_(Tetraodon nigroviridis)	2405	274	1878	373	599	220	419	138	187	-0.904	0.0179718	0.0946701	5301	miRNA
mir-135a_(Astatotilapia burtoni)	13	10	0	94	93	52	0	0	0	-4.452	0.0187345	0.0958859	23	miRNA
mir-301b_(Salmo salar)	28	0	22	20	14	10	0	0	0	-4.415	0.0188745	0.0958859	50	miRNA
mir-99-2_(Danio rerio)	13	0	23	46	31	28	0	0	0	-3.996	0.018576	0.0958859	36	miRNA
mir-181a-1_(Tetraodon nigroviridis)	2404	272	1877	376	603	217	421	136	188	-0.903	0.0187006	0.0958859	5298	miRNA
mir-9-7_(Astatotilapia burtoni)	147	25	128	49	32	27	71	111	43	1.663	0.0189192	0.0958859	525	miRNA
mir-9-2_(Astatotilapia burtoni)	150	27	127	49	32	26	69	110	46	1.629	0.0200113	0.100343	529	miRNA
mir-9-5_(Astatotilapia burtoni)	146	25	128	49	32	27	68	110	43	1.65	0.0206493	0.100343	520	miRNA
mir-9-3_(Astatotilapia burtoni)	148	25	128	50	33	27	69	111	43	1.654	0.0201605	0.100343	524	miRNA
mir-9-6_(Astatotilapia burtoni)	151	24	127	49	31	27	70	110	43	1.656	0.0202616	0.100343	525	miRNA
let-7j_(Hippoglossus hippoglossus)	10	0	17	60	50	46	0	0	0	-3.629	0.0224412	0.104987	27	miRNA
mir-15b_(Astatotilapia burtoni)	276	46	146	721	804	241	22	19	14	-1.287	0.0223283	0.104987	523	miRNA
let-7f_(Astatotilapia burtoni)	210	36	193	130	162	44	42	12	18	-1.032	0.0223877	0.104987	511	miRNA
mir-21a-2_(Salmo salar)	798	58	1175	2116	4375	1037	91	47	49	-1.479	0.0226266	0.105119	2218	miRNA
mir-731_(Salmo salar)	1362	225	1195	313	353	143	745	232	519	0.778	0.0230277	0.105814	4278	miRNA
mir-9-4_(Astatotilapia burtoni)	151	27	130	52	32	27	70	110	44	1.605	0.0230924	0.105814	532	miRNA
mir-9-1_(Astatotilapia burtoni)	150	25	128	49	33	28	69	109	41	1.616	0.0234285	0.106624	522	miRNA
mir-30e-2_(Danio rerio)	677	212	398	749	921	928	165	43	35	-1.188	0.0241054	0.108963	1530	miRNA
mir-21a-1_(Salmo salar)	797	57	1173	2120	4376	1036	90	48	48	-1.474	0.0243279	0.109231	2213	miRNA
mir-222-2_(Gadus morhua)	2530	638	2578	626	800	206	492	241	248	-0.913	0.0248704	0.110258	6727	miRNA
mir-199-4_(Astatotilapia burtoni)	369	42	305	72	104	45	240	79	91	0.878	0.0248864	0.110258	1126	miRNA
mir-30d_(Astatotilapia burtoni)	926	256	500	133	195	144	207	42	92	-1.011	0.0258607	0.111703	2023	miRNA
mir-199-2_(Astatotilapia burtoni)	372	44	303	73	106	45	240	80	89	0.86	0.0260474	0.111703	1128	miRNA
mir-199-3_(Astatotilapia burtoni)	371	43	303	71	106	44	240	81	90	0.88	0.0255535	0.111703	1128	miRNA
mir-125c_(Oryzias latipes)	220	69	152	262	593	89	149	103	121	1.379	0.0258024	0.111703	814	miRNA
mir-21-2_(Oryzias latipes)	3840	342	6396	7793	15027	6366	508	300	233	-1.36	0.0269228	0.114687	11619	miRNA
mir-199-1_(Astatotilapia burtoni)	372	42	306	71	105	44	239	79	90	0.865	0.0293425	0.12346	1128	miRNA
mir-18a-2_(Gadus morhua)	31	0	12	11	17	18	0	0	0	-4.189	0.0301624	0.126117	43	miRNA
mir-22b-2_(Salmo salar)	20	0	14	17	24	11	0	0	0	-3.885	0.0324756	0.134112	34	miRNA
let-7d-2_(Astatotilapia burtoni)	21474	3181	24772	9406	8306	1694	3318	1027	2362	-1.143	0.0330691	0.134898	56134	miRNA
let-7d-1_(Astatotilapia burtoni)	21488	3174	24765	9408	8304	1686	3321	1029	2366	-1.141	0.0339197	0.137529	56143	miRNA
mir-22b-1_(Salmo salar)	19	0	13	18	25	12	0	0	0	-3.804	0.0343286	0.138348	32	miRNA
mir-132-2_(Astatotilapia burtoni)	225	29	510	37	50	18	0	14	0	-3.081	0.0368038	0.146558	778	miRNA
mir-139_(Oryzias latipes)	58	0	34	14	29	0	0	0	0	-5.249	0.0394968	0.151859	92	miRNA
let-7j_(Mus musculus)	38	0	49	29	36	0	0	0	0	-5.183	0.0390086	0.151859	87	miRNA
ENSGACT00000029658.1	39	4	31	23	35	0	1	0	1	-3.456	0.0388551	0.151859	76	miRNA
mir-146_(Astatotilapia burtoni)	136357	43890	107254	43418	47027	27572	42800	13087	8756	-0.862	0.0393055	0.151859	352144	miRNA
mir-17_(Gorilla gorilla)	28	0	42	270	581	154	25	12	19	1.66	0.0391763	0.151859	126	miRNA
let-7a-1_(Oryzias latipes)	19900	3579	15434	14292	16848	4078	9934	6066	5841	0.953	0.0400582	0.153137	60754	miRNA
mir-140_(Oryzias latipes)	314	34	382	178	206	160	57	25	16	-1.122	0.0409212	0.155547	828	miRNA
ENSGACT00000029669.1	36	4	32	23	39	0	1	0	1	-3.424	0.0414884	0.156812	74	miRNA
mir-106a-1_(Salmo salar)	296	48	215	208	308	136	68	14	32	-0.765	0.0419881	0.157809	673	miRNA
mir-1260b_(Gorilla gorilla)	360	18	541	667	1239	68	28	0	25	-2.368	0.0427081	0.158732	972	miRNA
mir-1388_(Oryzias latipes)	40	0	43	36	20	0	0	0	0	-5.113	0.0435604	0.160478	83	miRNA
mir-125a-2_(Astatotilapia burtoni)	2176	456	2870	2546	4889	881	1537	701	1045	1	0.0439555	0.160478	8785	miRNA
mir-4454_(Homo sapiens)	64	12	36	0	0	0	69	13	23	1.296	0.0438836	0.160478	217	miRNA
mir-125a-1_(Astatotilapia burtoni)	2183	460	2870	2547	4896	881	1537	700	1051	0.998	0.0444446	0.160543	8801	miRNA
mir-194a_(Astatotilapia burtoni)	101	0	24	367	1394	343	54	30	33	2.014	0.0464059	0.166019	242	miRNA
mir-2188_(Danio rerio)	40	0	44	0	30	10	0	0	0	-5.129	0.0487843	0.169102	84	miRNA
mir-135d_(Astatotilapia burtoni)	171	46	161	0	0	0	10	10	0	-2.483	0.0484795	0.169102	398	miRNA
mir-106a-2_(Salmo salar)	298	48	216	207	306	137	69	14	33	-0.746	0.0485731	0.169102	678	miRNA
ENSGACT00000029035.1	104	18	74	66	57	46	23	0	0	-2.155	0.0493152	0.170061	219	miRNA
mir-27b_(Gadus morhua)	17	0	10	14	44	12	0	0	0	-3.566	0.0502448	0.171499	27	miRNA
mir-181b_(Astatotilapia burtoni)	131	0	111	36	27	10	10	0	0	-3.293	0.0500607	0.171499	252	miRNA
mir-27b-1_(Salmo salar)	10	0	12	29	70	13	0	0	0	-3.318	0.0527987	0.177257	22	miRNA
mir-27b-2_(Salmo salar)	10	0	12	29	70	13	0	0	0	-3.318	0.0527987	0.177257	22	miRNA
mir-15a_(Oryzias latipes)	459	53	324	1490	2144	802	72	35	13	-1.067	0.0529917	0.177257	956	miRNA
mir-499_(Astatotilapia burtoni)	25	0	27	0	0	0	63	10	14	2.387	0.0541144	0.179221	139	miRNA
mir-9b-1_(Oryzias latipes)	115	15	105	77	44	39	41	80	22	1.491	0.0654714	0.206319	378	miRNA
mir-9b-2_(Oryzias latipes)	116	14	103	77	43	39	39	79	22	1.496	0.0679277	0.211366	373	miRNA
mir-24a-4_(Salmo salar)	69	0	57	0	10	0	0	0	0	-5.701	0.070869	0.216229	126	miRNA
mir-22b_(Danio rerio)	27	19	34	21	24	13	12	0	0	-2.138	0.0714298	0.216229	92	miRNA
mir-9a-1_(Oryzias latipes)	115	15	104	79	43	39	39	79	22	1.475	0.0707626	0.216229	374	miRNA
mir-20a-1_(Oryzias latipes)	128	27	72	144	181	108	88	28	25	0.765	0.0729729	0.218919	368	miRNA
mir-21-1_(Oryzias latipes)	5333	556	8796	11317	21835	7743	807	525	428	-1.061	0.0738744	0.219653	16445	miRNA
mir-20a-2_(Oryzias latipes)	128	26	73	144	183	107	88	28	24	0.763	0.0745884	0.219822	367	miRNA
mir-192_(Astatotilapia burtoni)	1116	19	269	2750	7509	1340	213	615	83	1.953	0.0782645	0.228642	2315	miRNA
mir-99a_(Astatotilapia burtoni)	60	23	33	12	15	0	11	0	0	-2.8	0.0801068	0.233006	127	miRNA
mir-194b_(Astatotilapia burtoni)	34	33	0	0	0	0	0	0	0	-6.17	0.0808327	0.2341	67	miRNA
mir-30c_(Tetraodon nigroviridis)	1095	203	1011	420	521	393	627	209	262	0.525	0.0845197	0.23622	3407	miRNA
mir-7550_(Oreochromis niloticus)	3765	570	3455	1559	1892	540	2566	784	754	0.672	0.0868788	0.23622	11894	miRNA
mir-315_(Petromyzon marinus)	0	0	0	0	0	0	0	12	0	6.672	0.0888691	0.23622	12	miRNA
mir-130b_(Homo sapiens)	258	88	457	696	654	486	171	98	144	0.752	0.0927195	0.24188	1216	miRNA
mir-144_(Oryzias latipes)	12	10	82	12	31	25	12	0	0	-2.181	0.109767	0.276069	116	miRNA
mir-183_(Gadus morhua)	63	0	67	41	17	13	27	103	0	2.686	0.111568	0.279547	260	miRNA
ENSGACT00000029666.1	39	3	33	26	39	0	2	0	2	-2.498	0.112261	0.280234	79	miRNA
let-7a-2_(Oryzias latipes)	74	13	65	0	4	0	8	0	6	-1.967	0.114346	0.283325	166	miRNA
mir-18b_(Astatotilapia burtoni)	164	40	99	11	0	0	24	0	0	-2.992	0.12072	0.290168	327	miRNA
ENSGACT00000029508.1	33	4	30	23	40	0	2	0	2	-2.411	0.119854	0.290168	71	miRNA
mir-217_(Oreochromis niloticus)	37048	10409	33809	2198	1162	1046	23367	11281	9047	0.666	0.119584	0.290168	124961	miRNA
mir-129-2_(Astatotilapia burtoni)	11	0	7	6	5	0	4	10	3	2.316	0.119794	0.290168	35	miRNA
let-7b-1_(Astatotilapia burtoni)	11897	1179	12628	2438	1497	375	2111	490	1379	-0.944	0.123983	0.295267	29684	miRNA
mir-16b_(Astatotilapia burtoni)	1178	326	910	11261	11397	4511	370	131	98	-0.597	0.124021	0.295267	3013	miRNA
mir-223_(Mus musculus)	52	0	58	0	0	0	0	0	0	-5.509	0.128278	0.299018	110	miRNA
let-7a-3_(Oryzias latipes)	73	12	64	0	4	0	8	0	6	-1.921	0.126532	0.299018	163	miRNA
mir-499-1_(Ictalurus punctatus)	40	0	24	7	17	9	34	8	10	1.461	0.129316	0.299072	116	miRNA
mir-202_(Gadus morhua)	51	0	31	18	0	0	0	0	0	-5.077	0.133989	0.308036	82	miRNA
mir-30c_(Astatotilapia burtoni)	720	213	943	1526	1293	421	505	212	238	0.605	0.135577	0.30857	2831	miRNA
mir-499-2_(Ictalurus punctatus)	39	0	24	7	16	9	34	8	9	1.443	0.135427	0.30857	114	miRNA
ENSGACT00000028958.1	43	0	34	0	11	0	0	0	0	-4.992	0.13802	0.309851	77	miRNA
mir-10d_(Astatotilapia burtoni)	0	157	323	234	11	73	593	230	324	2.227	0.139822	0.312846	1627	miRNA
mir-129-1_(Astatotilapia burtoni)	12	0	8	6	6	0	4	10	3	2.174	0.144875	0.321997	37	miRNA
mir-129-3_(Astatotilapia burtoni)	11	0	8	6	6	0	3	9	4	2.172	0.145373	0.322035	35	miRNA
mir-145_(Oryzias latipes)	194	41	76	0	0	0	118	26	73	0.911	0.155987	0.338815	528	miRNA
mir-31_(Oreochromis niloticus)	1283	195	1062	69	48	0	159	48	103	-1.359	0.160499	0.339791	2850	miRNA
mir-455-1_(Astatotilapia burtoni)	2864	473	2865	1051	1361	733	1434	546	604	0.415	0.158707	0.339791	8786	miRNA
mir-30c_(Danio rerio)	141	41	86	65	62	48	51	0	0	-1.79	0.166344	0.345602	319	miRNA
mir-210_(Astatotilapia burtoni)	183	17	100	23	54	10	19	10	14	-0.951	0.165662	0.345602	343	miRNA
let-7f_(Gorilla gorilla)	1309	191	1002	6376	5785	1960	236	132	99	-0.633	0.166107	0.345602	2969	miRNA
mir-2188_(Astatotilapia burtoni)	51	0	40	0	0	0	0	0	0	-5.23	0.167577	0.347087	91	miRNA
mir-1388_(Astatotilapia burtoni)	178	56	193	78	74	20	53	24	14	-0.743	0.170306	0.349848	518	miRNA
mir-183-1_(Astatotilapia burtoni)	13	0	8	11	0	0	8	23	0	3.151	0.170479	0.349848	52	miRNA
mir-183-2_(Astatotilapia burtoni)	14	0	8	11	0	0	8	23	0	3.087	0.179711	0.364323	53	miRNA
mir-10d_(Gadus morhua)	23	263	522	440	22	174	643	219	380	1.573	0.180589	0.364996	2050	miRNA
mir-143_(Salmo salar)	93	12	60	190	284	176	11	10	0	-1.134	0.184866	0.372209	186	miRNA
mir-192_(Gadus morhua)	354	0	81	883	2857	366	64	161	27	1.811	0.18527	0.372209	687	miRNA
mir-122_(Ictalurus punctatus)	12	0	13	0	0	0	13	20	0	2.798	0.198663	0.393212	58	miRNA
mir-10544_(Astatotilapia burtoni)	47	0	31	0	0	0	0	0	0	-5.005	0.200991	0.396646	78	miRNA
mir-212-2_(Danio rerio)	20	0	22	15	30	15	16	16	0	1.809	0.203989	0.401378	74	miRNA
ENSGACT00000029632.1	43	0	29	2	2	0	2	0	2	-2.274	0.210396	0.409171	76	miRNA
mir-146_(Petromyzon marinus)	53	0	16	0	0	0	0	0	0	-4.817	0.218577	0.410822	69	miRNA
ENSGACT00000029539.1	43	0	29	3	2	0	2	0	2	-2.274	0.214593	0.410822	76	miRNA
ENSGACT00000029641.1	45	0	27	3	2	0	2	0	2	-2.272	0.216083	0.410822	76	miRNA
ENSGACT00000029517.1	42	0	29	3	2	0	2	0	2	-2.255	0.218614	0.410822	75	miRNA
mir-16a_(Gadus morhua)	158	14	171	338	485	280	49	0	15	-1.045	0.217994	0.410822	407	miRNA
mir-16a_(Astatotilapia burtoni)	416	84	369	2737	3469	1966	135	50	38	-0.414	0.217501	0.410822	1092	miRNA
mir-10c_(Astatotilapia burtoni)	794	262	870	606	955	269	440	218	262	0.505	0.218186	0.410822	2846	miRNA
ENSGACT00000029541.1	43	0	28	2	1	0	2	0	2	-2.254	0.21984	0.411479	75	miRNA
mir-100a-1_(Salmo salar)	496	81	407	184	239	68	115	42	65	-0.482	0.220808	0.411479	1206	miRNA
ENSGACT00000029661.1	45	0	27	3	1	0	2	0	2	-2.272	0.225039	0.41704	76	miRNA
let-7f_(Danio rerio)	14	0	0	69	51	19	0	0	0	-2.603	0.231905	0.427396	14	miRNA
mir-210_(Oryzias latipes)	143	14	132	12	14	0	71	29	50	0.897	0.23417	0.429205	439	miRNA
mir-215_(Gorilla gorilla)	15	0	0	23	91	15	0	0	0	-2.686	0.241129	0.435988	15	miRNA
mir-301a_(Homo sapiens)	0	0	16	20	31	13	0	0	0	-2.829	0.245122	0.442013	16	miRNA
mir-26b_(Astatotilapia burtoni)	10795	1365	6400	1821	2611	1895	2672	582	1258	-0.461	0.245967	0.442344	23072	miRNA
mir-106_(Astatotilapia burtoni)	372	123	334	2901	5208	1894	139	29	72	-0.451	0.256149	0.458429	1069	miRNA
mir-182_(Astatotilapia burtoni)	72	0	41	36	0	0	31	51	12	2.194	0.256282	0.458429	207	miRNA
ENSGACT00000029601.1	1572	145	2185	1520	1601	164	1122	271	603	0.787	0.27	0.479124	5898	miRNA
mir-93_(Gadus morhua)	10	0	0	73	120	33	0	0	0	-2.178	0.271718	0.480898	10	miRNA
ENSGACT00000029621.1	1575	146	2180	1522	1596	161	1119	269	604	0.784	0.273844	0.482109	5893	miRNA
mir-17-1_(Astatotilapia burtoni)	1285	230	926	359	529	323	367	91	195	-0.358	0.27679	0.486018	3094	miRNA
mir-17-2_(Astatotilapia burtoni)	1282	230	930	358	527	325	371	91	194	-0.356	0.278026	0.486124	3098	miRNA
ENSGACT00000029635.1	1559	144	2163	1507	1594	160	1103	268	591	0.776	0.278304	0.486124	5828	miRNA
mir-99b_(Ictalurus punctatus)	8385	2352	7495	6781	8960	3821	3901	2112	1855	0.394	0.279093	0.486232	26100	miRNA
mir-216b_(Astatotilapia burtoni)	3049	1779	2925	276	136	219	1581	388	491	-0.613	0.284696	0.493424	10213	miRNA
mir-451_(Gadus morhua)	1414	505	1929	677	1083	626	923	117	210	-0.474	0.283962	0.493424	5098	miRNA
mir-7a-1_(Salmo salar)	12	0	0	33	33	16	0	0	0	-2.383	0.294604	0.506659	12	miRNA
ENSGACT00000029629.1	43	0	31	2	1	0	2	0	3	-1.906	0.294573	0.506659	79	miRNA
let-7b-2_(Oryzias latipes)	10648	870	7303	662	256	49	2074	245	1136	-0.827	0.295673	0.507192	22276	miRNA
let-7b-1_(Oryzias latipes)	10645	870	7293	660	254	48	2071	242	1138	-0.828	0.297285	0.508365	22259	miRNA
mir-10c_(Cyprinus carpio)	686	256	933	602	776	231	253	116	119	-0.419	0.310521	0.524592	2363	miRNA
mir-218a-2_(Astatotilapia burtoni)	328	89	333	210	117	142	166	21	40	-0.503	0.31385	0.527655	977	miRNA
mir-462_(Danio rerio)	2137	391	1442	517	702	129	415	141	333	-0.509	0.314777	0.527784	4859	miRNA
mir-218a-1_(Astatotilapia burtoni)	331	88	334	211	118	141	165	22	41	-0.482	0.322496	0.537793	981	miRNA
mir-17_(Cyprinus carpio)	597	164	422	1130	1938	760	354	64	200	0.416	0.322843	0.537793	1801	miRNA
mir-196a_(Oryzias latipes)	58	15	36	16	28	0	21	0	0	-1.696	0.326109	0.540053	130	miRNA
mir-214-1_(Salmo salar)	328	32	318	48	59	47	156	57	64	0.47	0.326143	0.540053	955	miRNA
mir-214-2_(Salmo salar)	332	32	321	46	59	47	156	59	63	0.471	0.335473	0.548732	963	miRNA
mir-146a_(Gorilla gorilla)	80	0	60	0	15	0	10	0	0	-2.612	0.338128	0.551726	150	miRNA
mir-204-3_(Danio rerio)	0	0	10	26	22	20	0	0	0	-2.195	0.341717	0.554516	10	miRNA
mir-214-3_(Salmo salar)	330	32	319	45	61	47	157	58	62	0.465	0.340903	0.554516	958	miRNA
mir-122_(Astatotilapia burtoni)	49	0	44	18	0	0	25	24	13	1.688	0.342325	0.554516	155	miRNA
mir-10d_(Oreochromis niloticus)	11	251	544	611	10	257	456	223	229	1.233	0.355751	0.570738	1714	miRNA
mir-10544_(Gadus morhua)	93	0	50	0	0	0	29	13	38	1.309	0.358506	0.573781	223	miRNA
mir-135a_(Oreochromis niloticus)	13	0	11	27	0	0	0	0	0	-3.325	0.361961	0.577464	24	miRNA
mir-724-1_(Astatotilapia burtoni)	1921	469	1326	2874	4272	1125	702	180	240	-0.346	0.362565	0.577464	4838	miRNA
mir-724-2_(Astatotilapia burtoni)	1917	468	1321	2878	4264	1128	707	179	238	-0.344	0.364625	0.578043	4830	miRNA
mir-142_(Oryzias latipes)	144	10	60	33	52	68	106	15	11	0.706	0.382695	0.598184	346	miRNA
mir-462_(Astatotilapia burtoni)	2186	403	1411	911	1129	184	479	166	314	-0.44	0.394675	0.611492	4959	miRNA
mir-204-1_(Astatotilapia burtoni)	121	64	131	244	170	125	37	68	41	0.616	0.395239	0.611492	462	miRNA
mir-204-3_(Astatotilapia burtoni)	120	64	131	244	171	127	36	67	42	0.61	0.399976	0.615136	460	miRNA
mir-140_(Gadus morhua)	96	27	136	57	59	63	34	17	11	-0.463	0.406863	0.621442	321	miRNA
mir-99-1_(Danio rerio)	134	62	80	66	75	38	75	41	36	0.475	0.406688	0.621442	428	miRNA
mir-204-2_(Astatotilapia burtoni)	121	64	132	241	169	125	37	67	41	0.599	0.405808	0.621442	462	miRNA
mir-145_(Gorilla gorilla)	76	0	48	0	0	0	11	0	0	-2.31	0.41678	0.628339	135	miRNA
mir-2187b_(Astatotilapia burtoni)	0	0	20	0	0	32	0	0	0	-3.1	0.430527	0.640506	20	miRNA
mir-10b-1_(Tetraodon nigroviridis)	556	328	569	475	982	91	131	136	66	-0.611	0.444931	0.648531	1786	miRNA
mir-10b-2_(Tetraodon nigroviridis)	558	329	572	475	977	92	132	138	64	-0.61	0.446538	0.648531	1793	miRNA
mir-16_(Petromyzon marinus)	486	135	365	1371	1505	622	135	73	62	-0.302	0.449667	0.648531	1256	miRNA
mir-181c-1_(Oreochromis niloticus)	674	143	432	252	454	92	307	84	170	0.347	0.452135	0.648531	1810	miRNA
mir-181c-2_(Oreochromis niloticus)	674	142	433	252	454	92	306	85	170	0.353	0.443186	0.648531	1810	miRNA
mir-731_(Astatotilapia burtoni)	396	35	413	267	385	82	181	49	103	0.421	0.450376	0.648531	1177	miRNA
mir-143_(Mus musculus)	54	26	53	249	255	241	22	12	0	-0.667	0.460038	0.650917	167	miRNA
let-7e_(Oryzias latipes)	417	101	431	411	430	175	112	67	60	-0.294	0.458561	0.650917	1188	miRNA
mir-218a_(Cyprinus carpio)	128	30	160	81	48	69	99	17	38	0.379	0.460976	0.650917	472	miRNA
mir-182_(Petromyzon marinus)	18	0	0	0	0	0	0	16	0	2.776	0.46135	0.650917	34	miRNA
mir-106a_(Oryzias latipes)	284	44	150	232	305	132	54	0	51	-0.702	0.4674	0.655799	583	miRNA
mir-724_(Cyprinus carpio)	46	0	20	201	201	59	32	0	10	0.865	0.467588	0.655799	108	miRNA
mir-737_(Gadus morhua)	55	16	63	65	58	37	31	0	10	-0.551	0.471163	0.659168	175	miRNA
mir-181c-3_(Oreochromis niloticus)	673	144	434	252	452	92	305	83	169	0.331	0.471961	0.659168	1808	miRNA
mir-9b-1_(Oreochromis niloticus)	11	7	12	0	0	0	7	0	0	-1.635	0.478951	0.661354	37	miRNA
mir-9b-4_(Oreochromis niloticus)	11	7	12	0	0	0	7	0	0	-1.635	0.478951	0.661354	37	miRNA
mir-135b-1_(Astatotilapia burtoni)	5	0	8	14	25	38	13	0	0	1.145	0.478483	0.661354	26	miRNA
mir-10d_(Danio rerio)	46	0	20	0	0	0	11	23	0	1.586	0.479339	0.661354	100	miRNA
mir-26b_(Petromyzon marinus)	13	0	0	24	18	0	0	0	0	-2.43	0.480925	0.662013	13	miRNA
mir-9b-2_(Oreochromis niloticus)	11	7	11	0	0	0	7	0	0	-1.608	0.489151	0.66624	36	miRNA
mir-9b-5_(Oreochromis niloticus)	11	7	11	0	0	0	7	0	0	-1.608	0.489151	0.66624	36	miRNA
mir-1338_(Salmo salar)	46	0	42	14	30	0	13	0	0	-1.564	0.485237	0.66624	101	miRNA
mir-731_(Danio rerio)	135	12	122	23	32	0	76	14	43	0.667	0.489447	0.66624	402	miRNA
mir-18b_(Oreochromis niloticus)	61	11	62	0	0	0	30	0	0	-1.343	0.499819	0.672795	164	miRNA
mir-15b_(Tetraodon nigroviridis)	12	0	0	16	26	0	0	0	0	-2.318	0.501847	0.672817	12	miRNA
mir-100-1_(Oryzias latipes)	364	180	292	235	284	104	195	79	151	0.342	0.501223	0.672817	1261	miRNA
let-7e_(Homo sapiens)	61	19	70	11	0	0	23	0	10	-1.049	0.510308	0.678994	183	miRNA
mir-99b_(Astatotilapia burtoni)	11187	1346	14483	25069	26278	18516	4297	2575	2041	0.325	0.509441	0.678994	35929	miRNA
ENSGACT00000028058.1	27	0	18	37	16	11	0	15	0	1.293	0.510514	0.678994	60	miRNA
mir-30f-2_(Petromyzon marinus)	0	0	7	15	13	6	0	0	0	-1.687	0.511657	0.679163	7	miRNA
mir-30f-1_(Petromyzon marinus)	0	0	7	14	14	5	0	0	0	-1.685	0.517105	0.682334	7	miRNA
mir-30e_(Oryzias latipes)	661	309	806	713	491	211	418	188	213	0.297	0.521296	0.685161	2595	miRNA
mir-146a_(Cyprinus carpio)	39	0	35	13	13	0	12	0	0	-1.424	0.523656	0.686913	86	miRNA
mir-9b-3_(Oreochromis niloticus)	12	7	11	0	0	0	8	0	0	-1.46	0.528425	0.687846	38	miRNA
mir-100-2_(Oryzias latipes)	368	181	293	232	281	103	196	77	151	0.322	0.52546	0.687846	1266	miRNA
let-7c_(Oryzias latipes)	1294	211	1427	742	937	160	664	130	428	0.349	0.526668	0.687846	4154	miRNA
mir-24b_(Astatotilapia burtoni)	48	16	37	0	0	15	25	0	0	-1.459	0.52966	0.688044	126	miRNA
mir-2184_(Danio rerio)	34	0	21	0	18	0	23	13	0	1.422	0.536146	0.695119	91	miRNA
mir-30e_(Petromyzon marinus)	0	0	10	10	23	0	0	0	0	-2.128	0.552564	0.71364	10	miRNA
mir-218a-1_(Oreochromis niloticus)	211	42	242	108	75	99	104	19	28	-0.292	0.554545	0.714817	646	miRNA
mir-26a-4_(Astatotilapia burtoni)	22045	3901	20974	6751	9803	4279	6833	2734	3420	-0.167	0.559275	0.715401	59907	miRNA
mir-217_(Tetraodon nigroviridis)	1815	513	987	169	97	94	878	336	301	0.271	0.56105	0.716302	4830	miRNA
mir-135b-2_(Astatotilapia burtoni)	5	0	9	13	24	36	12	0	0	0.938	0.563318	0.717828	26	miRNA
mir-214-1_(Gadus morhua)	133	0	103	13	10	0	18	10	0	-1.046	0.57181	0.725884	264	miRNA
mir-26a-1_(Astatotilapia burtoni)	21956	3855	20919	6733	9763	4262	6808	2740	3412	-0.16	0.578997	0.731031	59690	miRNA
mir-181a-2_(Oryzias latipes)	345	57	342	136	222	91	160	52	65	0.191	0.580235	0.731031	1021	miRNA
mir-145_(Oreochromis niloticus)	1934	343	1432	92	169	45	705	230	455	0.218	0.579399	0.731031	5099	miRNA
ENSGACT00000028970.1	336	46	442	240	226	57	199	31	106	0.305	0.58887	0.739126	1160	miRNA
mir-34_(Astatotilapia burtoni)	113	0	50	0	0	0	11	0	10	-1.1	0.606014	0.749396	184	miRNA
mir-26a-2_(Astatotilapia burtoni)	21069	3764	20419	6653	9681	4222	6636	2695	3307	-0.15	0.602237	0.749396	57890	miRNA
mir-26a-3_(Astatotilapia burtoni)	21037	3751	20359	6645	9668	4220	6612	2697	3299	-0.149	0.607302	0.749603	57755	miRNA
mir-9b_(Salmo salar)	15	0	0	0	0	0	25	0	0	1.869	0.621855	0.764745	40	miRNA
mir-455_(Oryzias latipes)	60	0	35	10	27	11	23	0	0	-0.86	0.629959	0.770462	118	miRNA
mir-181a-1_(Oryzias latipes)	343	58	345	138	224	92	161	51	63	0.163	0.634779	0.770905	1021	miRNA
mir-20b_(Danio rerio)	47	0	31	0	14	0	14	0	0	-1.314	0.643837	0.778892	92	miRNA
let-7a-2_(Danio rerio)	30	0	29	0	0	0	10	0	0	-1.395	0.656011	0.789337	69	miRNA
mir-26d_(Salmo salar)	137	24	143	25	35	14	41	40	16	0.272	0.670876	0.805774	401	miRNA
mir-218b_(Astatotilapia burtoni)	24	0	27	5	0	0	10	0	0	-1.177	0.675181	0.809492	61	miRNA
mir-2184_(Oreochromis niloticus)	31	0	11	10	24	18	32	0	0	0.753	0.678375	0.811866	74	miRNA
mir-204_(Oryzias latipes)	37	29	46	48	27	15	0	13	10	-0.49	0.691052	0.824088	135	miRNA
mir-20a_(Astatotilapia burtoni)	5376	1473	2519	8074	11249	5277	2751	663	931	0.158	0.696841	0.829514	13713	miRNA
mir-10a_(Gorilla gorilla)	0	43	122	152	14	55	60	28	21	0.548	0.699104	0.829991	274	miRNA
mir-183_(Ictalurus punctatus)	25	0	11	13	0	0	0	10	0	1.067	0.723898	0.852064	46	miRNA
let-7c_(Astatotilapia burtoni)	5583	888	4890	2440	2403	442	1700	427	1101	-0.181	0.729042	0.85353	14589	miRNA
mir-10b_(Astatotilapia burtoni)	142	0	143	21	26	0	21	40	13	0.539	0.729775	0.85353	359	miRNA
mir-737_(Astatotilapia burtoni)	117	24	109	69	76	53	47	17	14	-0.143	0.734913	0.8576	328	miRNA
mir-34b_(Oreochromis niloticus)	642	18	21	177	28	0	201	0	0	-0.741	0.740819	0.858939	882	miRNA
mir-100_(Cyprinus carpio)	17317	4033	10449	8737	11737	2955	4645	2131	2791	-0.143	0.739742	0.858939	41366	miRNA
ENSGACT00000028957.1	16	0	20	85	148	11	11	0	0	-0.457	0.765862	0.880295	47	miRNA
mir-196a-1_(Astatotilapia burtoni)	51	0	51	7	27	0	6	5	5	-0.459	0.769679	0.881705	118	miRNA
mir-130b_(Oreochromis niloticus)	441	71	420	329	587	174	107	49	136	0.153	0.771662	0.882465	1224	miRNA
mir-142-1_(Astatotilapia burtoni)	110	6	44	13	15	26	45	0	8	-0.328	0.774774	0.883004	213	miRNA
mir-142-2_(Astatotilapia burtoni)	108	6	43	14	15	25	44	0	8	-0.325	0.773926	0.883004	209	miRNA
mir-20a_(Gorilla gorilla)	282	63	104	110	176	131	117	23	29	-0.157	0.778514	0.884814	618	miRNA
let-7d_(Petromyzon marinus)	484	131	505	0	17	0	298	38	190	0.299	0.779007	0.884814	1646	miRNA
mir-196a-2_(Astatotilapia burtoni)	51	0	49	8	25	0	6	5	5	-0.432	0.780562	0.885078	116	miRNA
mir-200b-2_(Salmo salar)	31	7	40	0	6	0	8	8	0	-0.409	0.802343	0.903649	94	miRNA
let-7a-2_(Astatotilapia burtoni)	64505	12925	57838	7939	9237	2069	22656	7026	12287	-0.1	0.805302	0.903713	177237	miRNA
let-7a-3_(Astatotilapia burtoni)	64469	12927	57795	7936	9214	2068	22640	7032	12287	-0.1	0.806452	0.903713	177150	miRNA
let-7a-4_(Astatotilapia burtoni)	64504	12930	57836	7940	9230	2071	22647	7028	12296	-0.1	0.80558	0.903713	177241	miRNA
let-7a-5_(Astatotilapia burtoni)	63846	12830	57280	7763	8953	2016	22556	6964	12228	-0.096	0.813757	0.908853	175704	miRNA
let-7a-1_(Astatotilapia burtoni)	63611	12808	56979	7656	8828	1993	22505	6962	12200	-0.093	0.81883	0.911476	175065	miRNA
mir-142_(Gorilla gorilla)	13	0	12	0	10	0	18	0	0	0.65	0.825947	0.917871	43	miRNA
mir-217_(Cyprinus carpio)	2987	568	2498	82	51	28	1212	333	468	-0.065	0.836487	0.924975	8066	miRNA
mir-194_(Tetraodon nigroviridis)	112	0	14	165	455	150	0	13	0	-0.368	0.843173	0.929296	139	miRNA
mir-462_(Oryzias latipes)	127	31	80	16	24	0	26	22	15	-0.186	0.842298	0.929296	301	miRNA
mir-200b-1_(Salmo salar)	31	7	41	0	6	0	8	9	0	-0.288	0.861106	0.944393	96	miRNA
mir-26-1_(Oryzias latipes)	1795	320	811	408	591	380	538	155	278	-0.068	0.865285	0.945875	3897	miRNA
mir-30a_(Oryzias latipes)	812	141	822	471	432	490	371	140	98	0.079	0.864894	0.945875	2384	miRNA
mir-26-2_(Oryzias latipes)	1791	317	810	407	591	378	538	155	277	-0.063	0.873853	0.94993	3888	miRNA
mir-26-3_(Oryzias latipes)	1794	319	810	408	590	377	539	157	276	-0.063	0.874467	0.94993	3895	miRNA
mir-96-2_(Astatotilapia burtoni)	7	0	11	7	0	9	6	0	0	-0.368	0.878065	0.951737	24	miRNA
ENSGACT00000029021.1	1289	402	1650	975	615	827	825	143	310	-0.064	0.886106	0.957681	4619	miRNA
let-7j_(Salmo salar)	43	0	59	0	0	0	15	0	10	-0.291	0.892015	0.960828	127	miRNA
mir-218a-1_(Oryzias latipes)	756	165	829	225	117	286	602	65	123	0.083	0.896198	0.960828	2540	miRNA
mir-218a-2_(Oryzias latipes)	757	165	829	226	117	286	604	64	124	0.084	0.895845	0.960828	2543	miRNA
mir-218b_(Oryzias latipes)	63	15	55	24	0	46	68	0	12	0.21	0.895704	0.960828	213	miRNA
let-7g_(Oryzias latipes)	1574	152	1587	6319	5059	2577	460	199	227	-0.057	0.900241	0.961438	4199	miRNA
mir-218a-2_(Danio rerio)	12	0	15	13	0	10	10	0	0	-0.252	0.914026	0.970609	37	miRNA
ENSGACT00000029489.1	67	4	16	11	24	0	18	3	9	0.118	0.921298	0.976781	117	miRNA
mir-125b-1_(Gorilla gorilla)	40	0	31	35	68	17	10	0	11	0.114	0.929908	0.979371	92	miRNA
mir-451_(Astatotilapia burtoni)	17	0	30	19	72	0	25	0	0	0.213	0.926253	0.979371	72	miRNA
mir-155_(Astatotilapia burtoni)	56	0	11	10	0	0	26	0	0	-0.215	0.940839	0.988102	93	miRNA
mir-96-1_(Astatotilapia burtoni)	8	0	10	7	0	10	7	0	0	-0.161	0.946158	0.991494	25	miRNA
ENSGACT00000027991.1	112	15	113	772	884	171	36	12	26	0.033	0.953693	0.995352	314	miRNA
mir-181a_(Cyprinus carpio)	3308	547	3407	1153	1512	722	1257	512	496	0.015	0.963935	0.998082	9527	miRNA
mir-10a-1_(Astatotilapia burtoni)	2514	2015	2523	1923	5025	194	1203	1060	655	0.04	0.96526	0.998082	9970	miRNA
mir-10a-2_(Astatotilapia burtoni)	2517	2013	2520	1924	5028	196	1205	1062	653	0.042	0.963589	0.998082	9970	miRNA
mir-499a_(Gorilla gorilla)	11	12	50	0	0	0	21	0	14	0.072	0.962542	0.998082	108	miRNA
mir-7977_(Homo sapiens)	39	0	50	92	125	25	43	0	0	0.083	0.96134	0.998082	132	miRNA
mir-101b_(Oryzias latipes)	90	22	83	0	14	0	54	0	27	-0.059	0.971053	1	276	miRNA
mir-144_(Astatotilapia burtoni)	0	0	63	0	28	36	29	0	0	-0.034	0.990894	1	92	miRNA
mir-106a_(Gorilla gorilla)	0	0	0	10	32	0	0	0	0	0	1	1	0	miRNA
mir-106a_(Homo sapiens)	0	0	0	53	132	41	0	0	0	0	1	1	0	miRNA
mir-192_(Oryzias latipes)	0	0	0	10	46	0	0	0	0	0	1	1	0	miRNA
mir-192b_(Salmo salar)	0	0	0	0	43	0	0	0	0	0	1	1	0	miRNA
mir-194_(Oryzias latipes)	0	0	0	0	47	31	0	0	0	0	1	1	0	miRNA
mir-19a_(Danio rerio)	0	0	0	15	0	15	0	0	0	0	1	1	0	miRNA
mir-20a-3_(Gadus morhua)	0	0	0	22	28	0	0	0	0	0	1	1	0	miRNA
mir-20a_(Petromyzon marinus)	0	0	0	14	25	0	0	0	0	0	1	1	0	miRNA
mir-2187_(Danio rerio)	0	0	0	0	0	31	0	0	0	0	1	1	0	miRNA
mir-2187a_(Astatotilapia burtoni)	0	0	0	35	28	51	0	0	0	0	1	1	0	miRNA
mir-25-3_(Salmo salar)	0	0	0	18	25	0	0	0	0	0	1	1	0	miRNA
mir-30b_(Petromyzon marinus)	0	0	0	12	45	0	0	0	0	0	1	1	0	miRNA
mir-30d_(Petromyzon marinus)	0	0	0	44	52	10	0	0	0	0	1	1	0	miRNA
mir-34b_(Danio rerio)	0	0	0	10	0	15	0	0	0	0	1	1	0	miRNA
mir-3618_(Mus musculus)	0	0	0	12	12	27	0	0	0	0	1	1	0	miRNA
ENSGACT00000029594.1	44	0	17	0	0	0	62	5	51	2.801	0.0467197	0.166115	179	misc_RNA
ENSGACT00000029620.1	47	0	16	0	0	0	61	5	51	2.751	0.0536862	0.178687	180	misc_RNA
ENSGACT00000028496.1	1844	97	886	479	467	106	77	21	23	-2.812	1.64195e-05	0.000499302	2948	rRNA
ENSGACT00000028895.1	1079	90	821	454	455	102	78	18	24	-2.405	2.82435e-05	0.000713763	2110	rRNA
ENSGACT00000028572.1	2090	108	983	516	490	105	129	25	42	-2.352	0.000351511	0.00427565	3377	rRNA
ENSGACT00000028662.1	2086	108	966	516	489	105	132	30	39	-2.285	0.000499317	0.00564808	3361	rRNA
ENSGACT00000028855.1	2085	110	974	516	487	105	136	28	43	-2.263	0.000523439	0.00564808	3376	rRNA
ENSGACT00000028830.1	2079	108	979	513	482	105	133	28	44	-2.262	0.000521633	0.00564808	3371	rRNA
ENSGACT00000027753.1	2087	103	974	512	490	102	134	28	39	-2.301	0.000585491	0.00607169	3365	rRNA
ENSGACT00000027817.1	2078	106	973	519	490	104	133	30	40	-2.267	0.000589925	0.00607169	3360	rRNA
ENSGACT00000028877.1	2073	106	971	509	497	104	135	29	41	-2.26	0.000600309	0.00608495	3355	rRNA
ENSGACT00000028516.1	2086	103	980	508	496	104	133	29	41	-2.272	0.000610967	0.00610056	3372	rRNA
ENSGACT00000027830.1	1308	98	902	488	476	103	124	20	40	-2.058	0.000636631	0.00626333	2492	rRNA
ENSGACT00000028476.1	1051	22	166	73	49	0	59	9	17	-2.181	0.0868718	0.23622	1324	rRNA
ENSGACT00000028528.1	1050	25	172	75	49	0	58	9	19	-2.161	0.0862734	0.23622	1333	rRNA
ENSGACT00000029202.1	1012	13	141	54	37	0	56	11	17	-2.02	0.118426	0.290168	1250	rRNA
ENSGACT00000027759.1	12	6	8	0	0	0	20	22	22	2.903	0.00346172	0.0282529	90	rRNA gene_symbol
ENSGACT00000029530.1	134	3	26	8	0	0	0	0	0	-6.139	0.0118858	0.0729506	163	rRNA gene_symbol
ENSGACT00000028732.1	7	24	4	0	0	0	29	117	78	3.621	0.0122185	0.0736411	259	rRNA gene_symbol
ENSGACT00000028455.1	133	3	26	9	0	0	0	0	0	-6.13	0.0128977	0.0763588	162	rRNA gene_symbol
ENSGACT00000028726.1	4	1	16	4	5	1	11	8	13	2.512	0.01391	0.0802222	53	rRNA gene_symbol
ENSGACT00000028808.1	30	8	13	0	0	0	44	6	49	2.382	0.0156943	0.0874959	150	rRNA gene_symbol
ENSGACT00000028460.1	30	7	13	0	0	0	44	4	50	2.418	0.0222532	0.104987	148	rRNA gene_symbol
ENSGACT00000028842.1	30	7	13	0	0	0	45	3	49	2.377	0.0311382	0.129388	147	rRNA gene_symbol
ENSGACT00000028371.1	31	7	13	0	0	0	45	3	49	2.356	0.0328249	0.134723	148	rRNA gene_symbol
ENSGACT00000028606.1	402	141	586	260	136	13	480	291	276	1.551	0.0441374	0.160478	2176	rRNA gene_symbol
ENSGACT00000028704.1	1	0	32	13	0	0	41	30	18	3.553	0.0552486	0.181183	122	rRNA gene_symbol
ENSGACT00000029463.1	401	83	300	49	51	0	498	69	437	1.866	0.0646482	0.204975	1788	rRNA gene_symbol
ENSGACT00000028549.1	2	1	1	0	0	0	3	8	1	3.442	0.0691571	0.213208	16	rRNA gene_symbol
ENSGACT00000028814.1	0	0	0	0	0	0	0	0	23	7.042	0.0722917	0.217852	23	rRNA gene_symbol
ENSGACT00000028469.1	98976	27324	100142	10870	3057	1274	105587	18387	64392	1.142	0.0891025	0.23622	414808	rRNA gene_symbol
ENSGACT00000028576.1	98981	27343	100121	10879	3067	1267	105642	18409	64366	1.142	0.0893327	0.23622	414862	rRNA gene_symbol
ENSGACT00000028719.1	99021	27303	100149	10866	3061	1272	105603	18385	64356	1.142	0.0891009	0.23622	414817	rRNA gene_symbol
ENSGACT00000028919.1	98986	27322	100126	10883	3065	1273	105597	18389	64366	1.142	0.0891708	0.23622	414786	rRNA gene_symbol
ENSGACT00000027777.1	98996	27310	100137	10894	3065	1279	105602	18406	64421	1.143	0.0886813	0.23622	414872	rRNA gene_symbol
ENSGACT00000027871.1	98974	27289	100145	10867	3062	1274	105602	18393	64391	1.143	0.0887129	0.23622	414794	rRNA gene_symbol
ENSGACT00000027908.1	98969	27294	100117	10890	3061	1270	105550	18400	64376	1.143	0.0892472	0.23622	414706	rRNA gene_symbol
ENSGACT00000028462.1	98996	27311	100109	10864	3062	1269	105635	18390	64385	1.143	0.0890517	0.23622	414826	rRNA gene_symbol
ENSGACT00000028529.1	99000	27311	100113	10881	3069	1271	105589	18403	64403	1.143	0.08895	0.23622	414819	rRNA gene_symbol
ENSGACT00000028545.1	98964	27296	100143	10874	3058	1284	105622	18415	64370	1.143	0.0882252	0.23622	414810	rRNA gene_symbol
ENSGACT00000029184.1	99019	27311	100129	10860	3063	1271	105613	18402	64373	1.143	0.0889029	0.23622	414847	rRNA gene_symbol
ENSGACT00000028522.1	98973	27292	100093	10872	3060	1270	105608	18389	64403	1.144	0.0889656	0.23622	414758	rRNA gene_symbol
ENSGACT00000028560.1	95175	25762	97838	9904	2926	1257	103314	16491	62856	1.144	0.0843502	0.23622	401436	rRNA gene_symbol
ENSGACT00000029534.1	15781	1826	12792	1176	355	163	13676	1701	6155	1.027	0.128174	0.299018	51931	rRNA gene_symbol
ENSGACT00000028605.1	15777	1823	12794	1175	356	164	13675	1703	6155	1.028	0.127121	0.299018	51927	rRNA gene_symbol
ENSGACT00000028452.1	15774	1820	12790	1177	359	162	13678	1703	6155	1.029	0.127457	0.299018	51920	rRNA gene_symbol
ENSGACT00000027970.1	15756	1821	12797	1177	355	163	13651	1693	6151	1.026	0.128985	0.299072	51869	rRNA gene_symbol
ENSGACT00000028807.1	15775	1823	12786	1178	356	160	13672	1699	6151	1.028	0.129643	0.299072	51906	rRNA gene_symbol
ENSGACT00000028629.1	16749	1996	13112	1169	356	162	13938	1822	6310	0.994	0.135605	0.30857	53927	rRNA gene_symbol
ENSGACT00000028503.1	2948	656	3169	214	28	15	3320	432	1986	1.208	0.152902	0.334285	12511	rRNA gene_symbol
ENSGACT00000028705.1	1	2	0	0	0	0	5	6	2	3.047	0.160397	0.339791	16	rRNA gene_symbol
ENSGACT00000028475.1	148	14	197	12	0	0	132	12	167	1.599	0.207072	0.405062	670	rRNA gene_symbol
ENSGACT00000027965.1	156	5	191	0	0	0	115	23	73	1.099	0.235128	0.429502	563	rRNA gene_symbol
ENSGACT00000028531.1	27	0	12	2	0	0	10	0	22	1.765	0.375054	0.591772	71	rRNA gene_symbol
ENSGACT00000028364.1	17	0	12	2	0	0	21	0	9	1.63	0.395779	0.611492	59	rRNA gene_symbol
ENSGACT00000028880.1	16	0	12	2	0	0	10	0	10	1.346	0.49706	0.671784	48	rRNA gene_symbol
ENSGACT00000027948.1	16	0	12	2	0	0	11	0	9	1.289	0.514388	0.68009	48	rRNA gene_symbol
ENSGACT00000028751.1	165	10	116	0	0	0	95	13	30	0.499	0.518393	0.682686	429	rRNA gene_symbol
ENSGACT00000028533.1	18	0	31	4	3	0	7	6	5	0.713	0.596086	0.745386	67	rRNA gene_symbol
ENSGACT00000028603.1	19	0	29	0	0	0	5	1	1	-1.044	0.600641	0.749396	55	rRNA gene_symbol
ENSGACT00000028500.1	18	3	10	0	1	0	10	1	6	0.59	0.613179	0.755463	48	rRNA gene_symbol
ENSGACT00000028836.1	45	5	38	0	0	0	36	0	15	0.579	0.685979	0.8195	139	rRNA gene_symbol
ENSGACT00000028630.1	44	5	38	0	0	0	34	0	15	0.552	0.699723	0.829991	136	rRNA gene_symbol
ENSGACT00000028639.1	18	0	29	5	4	0	6	5	4	0.497	0.720358	0.849946	62	rRNA gene_symbol
ENSGACT00000027892.1	44	5	36	0	0	0	35	0	13	0.504	0.7247	0.852064	133	rRNA gene_symbol
ENSGACT00000027800.1	17	4	9	2	2	0	8	2	4	0.338	0.743345	0.860376	44	rRNA gene_symbol
ENSGACT00000028610.1	15	4	8	0	0	0	6	0	3	-0.412	0.809816	0.905965	36	rRNA gene_symbol
ENSGACT00000028427.1	18	0	28	0	0	0	6	5	1	0.214	0.908936	0.966738	58	rRNA gene_symbol
ENSGACT00000027954.1	52	0	36	0	0	0	18	0	12	0.193	0.927838	0.979371	118	rRNA gene_symbol
ENSGACT00000029516.1	32	26	15	13	6	12	5	0	0	-3.435	0.0161095	0.0876197	78	snoRNA
ENSGACT00000029674.1	30	25	14	12	5	12	5	0	0	-3.378	0.0205742	0.100343	74	snoRNA
ENSGACT00000029227.1	0	0	0	50	34	10	12	0	0	5	0.02193	0.104987	12	snoRNA
ENSGACT00000029652.1	679	97	342	0	0	0	457	82	400	1.359	0.0364428	0.14599	2057	snoRNA
ENSGACT00000029522.1	466	829	734	510	155	94	1195	779	783	1.399	0.103198	0.262507	4786	snoRNA
ENSGACT00000029638.1	423	0	133	0	0	0	16	0	0	-3.928	0.120429	0.290168	572	snoRNA
ENSGACT00000029155.1	530	134	608	0	0	0	377	219	115	0.841	0.14038	0.313047	1983	snoRNA
ENSGACT00000029492.1	256	42	206	0	0	0	139	43	70	0.613	0.14887	0.326792	756	snoRNA
ENSGACT00000029416.1	91	20	75	0	0	0	54	20	32	0.777	0.14802	0.326792	292	snoRNA
ENSGACT00000029456.1	92	20	76	0	0	0	53	20	33	0.774	0.153431	0.33435	294	snoRNA
ENSGACT00000028459.1	389	25	158	11	3	62	57	7	4	-1.704	0.158448	0.339791	640	snoRNA
ENSGACT00000028446.1	389	24	159	10	4	63	58	7	4	-1.68	0.160025	0.339791	641	snoRNA
ENSGACT00000029455.1	92	20	74	0	0	0	53	20	31	0.752	0.163821	0.344643	290	snoRNA
ENSGACT00000029405.1	311	93	224	87	47	53	206	93	68	0.692	0.164789	0.345591	995	snoRNA
ENSGACT00000028342.1	32	3	16	7	4	9	29	7	5	1.197	0.16842	0.347756	92	snoRNA
ENSGACT00000029402.1	130	196	137	0	0	0	111	0	10	-1.917	0.212489	0.410822	584	snoRNA
ENSGACT00000028916.1	235	3	122	23	30	33	40	6	4	-1.253	0.212087	0.410822	410	snoRNA
ENSGACT00000029415.1	36	0	35	11	0	11	134	0	14	2.328	0.218393	0.410822	219	snoRNA
ENSGACT00000028701.1	13	0	0	18	34	0	16	0	6	2.304	0.313911	0.527655	35	snoRNA
ENSGACT00000029583.1	650	193	863	35	0	0	722	210	469	1.247	0.323158	0.537793	3107	snoRNA
ENSGACT00000029682.1	29	92	30	0	0	11	42	0	0	-2.299	0.326938	0.540053	193	snoRNA
ENSGACT00000027823.1	13	0	0	18	35	0	17	0	5	2.241	0.328773	0.541747	35	snoRNA
ENSGACT00000029540.1	377	99	250	10	0	13	376	60	89	0.722	0.411651	0.625897	1251	snoRNA
ENSGACT00000029614.1	20	20	0	0	0	0	10	0	0	-2.215	0.477819	0.661354	50	snoRNA
ENSGACT00000029691.1	542	22	583	0	0	0	72	30	82	-0.605	0.48997	0.66624	1331	snoRNA
ENSGACT00000029437.1	64	0	27	0	0	0	12	0	0	-1.745	0.558376	0.715401	103	snoRNA
ENSGACT00000027941.1	1936	648	1722	303	98	63	995	377	568	0.305	0.577834	0.731031	6246	snoRNA
ENSGACT00000028559.1	7	0	12	5	0	0	25	0	0	1.488	0.605611	0.749396	44	snoRNA
ENSGACT00000027787.1	6	0	12	5	0	0	24	0	0	1.504	0.603842	0.749396	42	snoRNA
ENSGACT00000029159.1	40	0	14	0	0	0	8	0	0	-1.561	0.627549	0.769419	62	snoRNA
ENSGACT00000028538.1	225	22	278	131	27	0	141	0	0	-0.972	0.63153	0.770905	666	snoRNA
ENSGACT00000029606.1	546	22	86	0	0	0	55	37	23	-0.472	0.633369	0.770905	769	snoRNA
ENSGACT00000029696.1	7695	3272	7508	680	205	65	4708	2238	1801	0.321	0.650267	0.784608	27222	snoRNA
ENSGACT00000029675.1	40	0	13	0	0	0	11	0	13	0.774	0.729616	0.85353	77	snoRNA
ENSGACT00000029422.1	27	0	14	0	0	18	9	0	0	-1.004	0.739115	0.858939	50	snoRNA
ENSGACT00000029572.1	53	0	50	0	0	0	25	0	0	-0.911	0.756061	0.870576	128	snoRNA
ENSGACT00000029359.1	114	0	49	0	0	0	26	7	0	-0.564	0.7944	0.897725	196	snoRNA
ENSGACT00000029431.1	3795	1534	3917	159	39	0	1965	763	1328	0.24	0.830663	0.921581	13302	snoRNA
ENSGACT00000029692.1	0	11	0	0	0	0	13	0	0	-0.703	0.852637	0.936641	24	snoRNA
ENSGACT00000029223.1	61	0	0	0	0	0	15	7	0	0.519	0.870681	0.94993	83	snoRNA
ENSGACT00000029388.1	19	0	17	0	0	0	0	0	10	0.499	0.879183	0.951737	46	snoRNA
ENSGACT00000029386.1	20	0	17	0	0	0	0	0	10	0.46	0.888208	0.958405	47	snoRNA
ENSGACT00000029145.1	75	0	20	0	0	15	17	0	14	0.21	0.931061	0.979371	126	snoRNA
ENSGACT00000029177.1	75	0	20	0	0	15	17	0	14	0.21	0.931061	0.979371	126	snoRNA
ENSGACT00000029366.1	45	0	64	0	0	0	26	0	12	0.104	0.960704	0.998082	147	snoRNA
ENSGACT00000029188.1	0	0	0	0	0	36	0	0	0	0	1	1	0	snoRNA
ENSGACT00000029648.1	1030	219	475	56	0	39	348	157	96	0.008	0.99429	1	2325	snoRNA
ENSGACT00000029121.1	131	38	226	40	0	0	97	0	63	0.028	0.987867	1	555	snoRNA
ENSGACT00000028906.1	3	0	3	6	6	2	7	3	3	2.819	0.0206985	0.100343	19	snRNA
ENSGACT00000027966.1	3	1	4	4	6	4	7	3	4	2.378	0.0259966	0.111703	22	snRNA
ENSGACT00000028497.1	4	1	4	6	4	3	8	4	3	2.327	0.0270861	0.114687	24	snRNA
ENSGACT00000028618.1	4	0	5	2	6	4	8	3	4	2.473	0.0371642	0.147118	24	snRNA
ENSGACT00000027865.1	3	0	4	4	6	2	6	2	4	2.498	0.04245	0.158654	19	snRNA
ENSGACT00000028520.1	4	0	4	5	6	1	10	3	2	2.518	0.0446353	0.160543	23	snRNA
ENSGACT00000028518.1	3	1	4	7	6	2	5	5	2	2.326	0.0469294	0.166115	20	snRNA
ENSGACT00000028643.1	3	0	3	5	3	3	8	2	2	2.564	0.0472453	0.166353	18	snRNA
ENSGACT00000028897.1	5	0	3	5	6	2	8	3	2	2.375	0.0515908	0.175199	21	snRNA
ENSGACT00000028644.1	4	0	3	4	5	1	7	3	2	2.491	0.0545734	0.17985	19	snRNA
ENSGACT00000027930.1	4	0	2	6	6	2	7	3	1	2.546	0.0594065	0.193868	17	snRNA
ENSGACT00000028588.1	4	0	3	10	4	2	9	2	2	2.446	0.0597378	0.194003	20	snRNA
ENSGACT00000028633.1	4	0	4	5	4	3	7	2	3	2.241	0.0616213	0.198196	20	snRNA
ENSGACT00000028426.1	3	0	4	5	7	2	9	1	3	2.39	0.0615304	0.198196	20	snRNA
ENSGACT00000028869.1	3	1	3	10	7	1	7	3	2	2.272	0.0633421	0.202755	19	snRNA
ENSGACT00000027826.1	5	1	3	4	6	3	8	3	2	2.034	0.0643163	0.204893	22	snRNA
ENSGACT00000028851.1	3	0	4	3	5	2	8	2	2	2.354	0.0656892	0.206319	19	snRNA
ENSGACT00000028641.1	4	0	4	6	5	2	8	1	4	2.287	0.0661811	0.206893	21	snRNA
ENSGACT00000028717.1	4	0	4	4	5	2	9	2	2	2.255	0.0684088	0.211877	21	snRNA
ENSGACT00000028864.1	3	0	5	3	6	2	7	2	3	2.246	0.0713367	0.216229	20	snRNA
ENSGACT00000028650.1	6	0	2	5	4	3	8	1	4	2.306	0.0736437	0.219653	21	snRNA
ENSGACT00000028874.1	5	0	6	6	4	2	6	3	4	2.071	0.0745879	0.219822	24	snRNA
ENSGACT00000028844.1	6	0	4	3	7	3	7	2	4	2.099	0.0762104	0.223617	23	snRNA
ENSGACT00000028892.1	6	1	4	4	6	2	5	3	4	1.834	0.0892118	0.23622	23	snRNA
ENSGACT00000028376.1	5	1	3	6	4	3	8	1	4	1.955	0.0838211	0.23622	22	snRNA
ENSGACT00000028750.1	7	0	4	6	7	3	9	2	3	1.969	0.0840166	0.23622	25	snRNA
ENSGACT00000028816.1	5	0	4	4	5	2	7	2	3	2.089	0.0820938	0.23622	21	snRNA
ENSGACT00000028791.1	4	1	4	4	6	2	5	2	4	1.898	0.090273	0.237766	20	snRNA
ENSGACT00000028351.1	5	0	6	5	6	3	6	3	3	1.921	0.0928656	0.24188	23	snRNA
ENSGACT00000028388.1	4	0	2	7	3	2	8	1	2	2.359	0.0929196	0.24188	17	snRNA
ENSGACT00000028554.1	4	0	4	6	4	2	7	2	2	2.087	0.0970514	0.25137	19	snRNA
ENSGACT00000028542.1	4	0	2	5	4	3	7	1	2	2.252	0.0973166	0.25137	16	snRNA
ENSGACT00000027754.1	6	0	4	5	5	2	5	3	3	1.993	0.0977929	0.251629	21	snRNA
ENSGACT00000027878.1	2	1	4	6	7	2	6	2	2	1.963	0.101649	0.259554	17	snRNA
ENSGACT00000028386.1	2	0	4	5	6	2	7	1	2	2.238	0.101424	0.259554	16	snRNA
ENSGACT00000028734.1	5	0	4	3	6	2	7	1	4	2.056	0.104737	0.265413	21	snRNA
ENSGACT00000028390.1	6	0	5	3	5	3	6	2	4	1.894	0.108961	0.275075	23	snRNA
ENSGACT00000027819.1	7	0	4	4	5	1	6	3	3	1.96	0.112902	0.280786	23	snRNA
ENSGACT00000027881.1	4	0	3	7	6	3	5	1	3	2.016	0.1152	0.284386	16	snRNA
ENSGACT00000028607.1	4	1	5	7	6	1	7	2	3	1.772	0.119797	0.290168	22	snRNA
ENSGACT00000028884.1	1	0	5	3	7	3	5	1	3	2.232	0.121012	0.290168	15	snRNA
ENSGACT00000028491.1	6	0	4	4	5	2	8	2	2	1.879	0.125835	0.298523	22	snRNA
ENSGACT00000028819.1	2	0	6	5	3	1	3	2	4	2.107	0.13659	0.309757	17	snRNA
ENSGACT00000028875.1	3	1	4	5	4	3	6	1	3	1.75	0.137955	0.309851	18	snRNA
ENSGACT00000028684.1	6	0	2	9	6	2	8	2	1	2.031	0.137477	0.309851	19	snRNA
ENSGACT00000028346.1	4	0	4	11	7	2	7	2	1	1.911	0.148986	0.326792	18	snRNA
ENSGACT00000028448.1	4	1	5	9	5	2	7	2	2	1.608	0.157978	0.339791	21	snRNA
ENSGACT00000028710.1	5	0	3	3	5	3	7	1	2	1.863	0.160476	0.339791	18	snRNA
ENSGACT00000027836.1	5	1	4	1	2	13	14	1	3	2.058	0.158766	0.339791	28	snRNA
ENSGACT00000027926.1	6	1	5	4	5	1	7	2	3	1.543	0.162829	0.343636	24	snRNA
ENSGACT00000028675.1	5	1	3	3	5	3	8	1	2	1.62	0.176137	0.360355	20	snRNA
ENSGACT00000027842.1	8	0	3	4	6	3	7	2	2	1.674	0.179112	0.364323	22	snRNA
ENSGACT00000028599.1	6	0	3	4	7	3	7	2	1	1.761	0.179397	0.364323	19	snRNA
ENSGACT00000028510.1	75	27	71	58	45	121	33	2	5	-1.13	0.193596	0.387772	213	snRNA
ENSGACT00000027932.1	5	0	5	4	6	4	5	2	2	1.582	0.198019	0.393189	19	snRNA
ENSGACT00000028552.1	6	1	6	4	3	14	10	1	4	1.621	0.198064	0.393189	28	snRNA
ENSGACT00000028431.1	8	0	4	2	5	4	8	3	1	1.712	0.197158	0.393189	24	snRNA
ENSGACT00000028822.1	6	2	3	3	1	17	11	1	5	1.816	0.20557	0.403304	28	snRNA
ENSGACT00000028442.1	4	0	6	5	7	3	7	2	1	1.601	0.209221	0.408072	20	snRNA
ENSGACT00000027879.1	7	1	4	2	5	3	8	1	3	1.429	0.217977	0.410822	24	snRNA
ENSGACT00000027783.1	3	1	5	4	7	2	5	1	3	1.487	0.215327	0.410822	18	snRNA
ENSGACT00000028493.1	6	0	3	6	5	3	6	1	2	1.592	0.220422	0.411479	18	snRNA
ENSGACT00000027934.1	78	28	70	59	44	126	33	2	7	-1.049	0.222169	0.412865	218	snRNA
ENSGACT00000027971.1	6	0	5	9	6	2	8	1	2	1.531	0.230713	0.426373	22	snRNA
ENSGACT00000028617.1	8	2	5	3	1	15	10	2	5	1.582	0.232766	0.427803	32	snRNA
ENSGACT00000027757.1	6	2	5	2	2	18	12	2	3	1.613	0.235616	0.429502	30	snRNA
ENSGACT00000028473.1	5	1	4	5	7	1	5	2	2	1.41	0.238368	0.433338	19	snRNA
ENSGACT00000028703.1	7	0	5	7	6	3	8	2	1	1.465	0.239856	0.434862	23	snRNA
ENSGACT00000028345.1	76	28	77	52	41	124	40	2	5	-1.02	0.266038	0.473349	228	snRNA
ENSGACT00000028706.1	69	26	72	51	43	123	36	2	5	-1.004	0.265592	0.473349	210	snRNA
ENSGACT00000028771.1	4	1	5	4	5	2	4	2	2	1.285	0.27325	0.482109	18	snRNA
ENSGACT00000028544.1	71	30	73	54	42	130	38	2	7	-0.957	0.287862	0.497622	221	snRNA
ENSGACT00000027751.1	69	27	68	57	44	127	38	1	6	-0.98	0.297876	0.508365	209	snRNA
ENSGACT00000028400.1	73	25	69	53	43	126	38	1	6	-0.961	0.30798	0.52294	212	snRNA
ENSGACT00000028789.1	8	3	3	4	2	14	12	1	4	1.336	0.307832	0.52294	31	snRNA
ENSGACT00000028405.1	67	27	73	51	46	132	38	2	6	-0.918	0.309707	0.524541	213	snRNA
ENSGACT00000027841.1	8	2	2	1	2	19	14	1	2	1.5	0.334757	0.548732	29	snRNA
ENSGACT00000027843.1	9	1	3	3	1	17	17	0	2	1.602	0.335194	0.548732	32	snRNA
ENSGACT00000028593.1	7	1	4	2	6	2	5	1	3	1.133	0.347629	0.560385	21	snRNA
ENSGACT00000028622.1	7	2	3	1	2	15	10	1	3	1.379	0.348461	0.560385	26	snRNA
ENSGACT00000028387.1	5	2	3	2	1	16	7	2	2	1.394	0.347897	0.560385	21	snRNA
ENSGACT00000028928.1	77	27	72	56	44	120	43	3	6	-0.78	0.363397	0.577464	228	snRNA
ENSGACT00000028443.1	10	2	6	1	1	15	12	1	5	1.314	0.366657	0.57989	36	snRNA
ENSGACT00000028609.1	11	1	6	3	1	14	9	2	3	1.202	0.377367	0.594019	32	snRNA
ENSGACT00000028758.1	8	2	3	3	2	12	13	0	3	1.3	0.379571	0.596087	29	snRNA
ENSGACT00000028772.1	9	2	3	2	3	15	12	1	2	1.213	0.38259	0.598184	29	snRNA
ENSGACT00000027980.1	7	0	3	6	8	1	4	3	0	1.42	0.386068	0.602049	17	snRNA
ENSGACT00000028910.1	73	26	71	50	43	120	37	3	9	-0.715	0.39115	0.608557	219	snRNA
ENSGACT00000028799.1	74	26	67	53	43	117	40	4	6	-0.707	0.396794	0.611648	217	snRNA
ENSGACT00000027906.1	6	5	3	2	2	14	11	2	4	1.126	0.408977	0.623247	31	snRNA
ENSGACT00000028735.1	7	4	3	3	2	19	13	2	2	1.138	0.413963	0.627984	31	snRNA
ENSGACT00000027949.1	55	123	110	6	0	166	54	11	15	-1.319	0.417014	0.628339	368	snRNA
ENSGACT00000028637.1	8	3	2	2	0	16	12	1	4	1.354	0.415535	0.628339	30	snRNA
ENSGACT00000027815.1	59	122	108	4	0	163	50	11	16	-1.333	0.418116	0.628583	366	snRNA
ENSGACT00000028608.1	5	4	3	2	2	17	10	1	4	1.162	0.419294	0.628941	27	snRNA
ENSGACT00000027888.1	59	125	113	5	0	167	52	12	16	-1.308	0.422716	0.632655	377	snRNA
ENSGACT00000027950.1	57	121	109	6	0	165	53	11	16	-1.288	0.426702	0.637195	367	snRNA
ENSGACT00000027915.1	8	5	5	3	2	16	18	2	2	1.05	0.430833	0.640506	40	snRNA
ENSGACT00000028825.1	7	4	4	3	2	15	11	1	4	1.043	0.435618	0.646183	31	snRNA
ENSGACT00000028834.1	56	120	109	5	0	161	53	12	15	-1.264	0.438082	0.646674	365	snRNA
ENSGACT00000027983.1	58	122	111	6	0	167	52	12	17	-1.25	0.439816	0.646674	372	snRNA
ENSGACT00000028402.1	60	126	106	7	0	167	56	13	15	-1.249	0.438227	0.646674	376	snRNA
ENSGACT00000028591.1	8	3	4	3	0	14	14	1	3	1.211	0.439242	0.646674	33	snRNA
ENSGACT00000028422.1	55	120	111	4	0	164	53	12	16	-1.241	0.451431	0.648531	367	snRNA
ENSGACT00000028845.1	54	123	108	5	0	162	55	12	16	-1.237	0.448948	0.648531	368	snRNA
ENSGACT00000027973.1	2	2	5	5	6	3	4	1	2	0.942	0.447566	0.648531	16	snRNA
ENSGACT00000028793.1	9	4	2	2	3	19	12	1	4	1.092	0.442559	0.648531	32	snRNA
ENSGACT00000027922.1	9	2	2	1	2	13	10	1	2	1.129	0.452711	0.648531	26	snRNA
ENSGACT00000028651.1	9	3	1	0	1	15	12	1	4	1.345	0.448102	0.648531	30	snRNA
ENSGACT00000027972.1	59	118	112	5	0	171	56	11	17	-1.212	0.457478	0.650917	373	snRNA
ENSGACT00000027946.1	59	124	108	5	0	160	55	12	18	-1.207	0.458017	0.650917	376	snRNA
ENSGACT00000028546.1	6	6	1	2	2	16	14	1	5	1.12	0.462161	0.650917	33	snRNA
ENSGACT00000028580.1	10	4	3	3	0	17	15	2	3	1.162	0.457262	0.650917	37	snRNA
ENSGACT00000028433.1	7	3	6	2	0	18	16	2	1	1.17	0.479457	0.661354	35	snRNA
ENSGACT00000028828.1	6	4	3	1	2	13	11	1	3	1.011	0.488888	0.66624	28	snRNA
ENSGACT00000028514.1	6	4	3	1	1	16	11	2	2	1.049	0.493478	0.66875	28	snRNA
ENSGACT00000027900.1	7	4	5	1	0	14	13	2	3	1.101	0.493815	0.66875	34	snRNA
ENSGACT00000027974.1	10	3	3	3	0	16	13	1	3	1.084	0.498731	0.672684	33	snRNA
ENSGACT00000028805.1	57	121	111	5	0	167	56	14	19	-1.079	0.5074	0.678901	378	snRNA
ENSGACT00000027861.1	4	3	6	2	1	14	8	1	3	0.947	0.514127	0.68009	25	snRNA
ENSGACT00000028707.1	8	4	3	1	2	18	11	2	2	0.931	0.52848	0.687846	30	snRNA
ENSGACT00000028511.1	6	6	4	2	2	16	16	1	3	0.857	0.549869	0.711533	36	snRNA
ENSGACT00000028687.1	7	4	3	1	2	15	9	2	2	0.856	0.557823	0.715401	27	snRNA
ENSGACT00000028425.1	7	3	2	1	2	17	13	0	2	0.992	0.559086	0.715401	27	snRNA
ENSGACT00000028927.1	7	4	4	2	0	16	10	1	4	0.929	0.566831	0.720932	30	snRNA
ENSGACT00000027958.1	9	2	2	3	1	17	9	1	1	0.846	0.586671	0.73775	24	snRNA
ENSGACT00000028901.1	6	3	4	1	2	18	8	0	4	0.863	0.595351	0.745386	25	snRNA
ENSGACT00000027903.1	7	4	6	4	1	14	12	0	4	0.768	0.605881	0.749396	33	snRNA
ENSGACT00000028377.1	8	5	1	1	1	15	7	1	5	0.787	0.627956	0.769419	27	snRNA
ENSGACT00000028634.1	8	4	3	2	2	17	13	1	1	0.713	0.634931	0.770905	30	snRNA
ENSGACT00000028850.1	8	3	5	2	2	19	13	0	2	0.728	0.642952	0.778892	31	snRNA
ENSGACT00000027781.1	10	3	7	2	3	15	11	1	2	0.597	0.650908	0.784608	34	snRNA
ENSGACT00000028485.1	6	6	5	3	1	13	11	1	3	0.508	0.718933	0.849763	32	snRNA
ENSGACT00000028674.1	11	5	4	0	1	15	11	1	4	0.598	0.718912	0.849763	36	snRNA
ENSGACT00000027877.1	10	3	5	2	1	18	11	1	1	0.514	0.735818	0.8576	31	snRNA
ENSGACT00000027785.1	8	5	5	1	0	17	11	1	3	0.54	0.749165	0.865615	33	snRNA
ENSGACT00000027797.1	6	4	4	0	2	18	10	0	3	0.576	0.755648	0.870576	27	snRNA
ENSGACT00000028811.1	5	4	4	2	1	19	8	0	3	0.492	0.767133	0.880295	24	snRNA
ENSGACT00000027866.1	8	4	5	4	1	14	8	1	2	0.368	0.791404	0.895854	28	snRNA
ENSGACT00000027886.1	9	5	7	0	1	13	10	2	2	0.402	0.80156	0.903649	35	snRNA
ENSGACT00000028438.1	7	4	2	0	0	16	9	0	3	0.513	0.818208	0.911476	25	snRNA
ENSGACT00000028658.1	9	6	5	1	0	15	8	0	2	-0.397	0.834484	0.924288	30	snRNA
ENSGACT00000027928.1	8	3	6	2	1	15	9	0	2	0.304	0.84902	0.934201	28	snRNA
ENSGACT00000028413.1	5	5	3	3	2	18	7	0	3	0.25	0.874674	0.94993	23	snRNA
ENSGACT00000028430.1	9	5	5	3	2	15	14	0	1	0.198	0.899019	0.961438	34	snRNA
ENSGACT00000028506.1	11	4	6	0	1	18	9	1	2	0.211	0.901079	0.961438	33	snRNA
ENSGACT00000028903.1	8	3	3	1	0	16	6	1	1	0.21	0.907185	0.966412	22	snRNA
ENSGACT00000028578.1	23	6	15	11	5	102	19	1	3	0.089	0.947033	0.991494	67	snRNA
ENSGACT00000028401.1	10	6	8	2	2	14	10	0	3	-0.089	0.951488	0.994603	37	snRNA
ENSGACT00000027867.1	9	5	5	1	1	15	9	1	1	0	0.999936	1	30	snRNA
ENSGACT00000029330.1	0	0	0	0	0	28	0	0	0	0	1	1	0	snRNA
														miRNA
														miRNA

## Sheet: Mversus fM
Id	F1	F2	F3	M1	M2	M3	fM1	fM2	fM3	log2 Fold Change	pvalue	padj	Total	BioType
mir-15b_(Gadus morhua)	86	12	61	579	676	230	0	0	0	-10.247	5.28949e-16	1.80121e-14	1485	miRNA
mir-222a_(Danio rerio)	135	21	157	259	65	84	0	0	0	-8.462	1.34223e-09	1.20614e-08	408	miRNA
mir-93_(Danio rerio)	62	22	16	115	174	89	0	0	0	-8.344	4.29686e-09	3.61048e-08	378	miRNA
mir-135a_(Astatotilapia burtoni)	13	10	0	94	93	52	0	0	0	-7.675	4.25653e-05	0.000192586	239	miRNA
mir-30b_(Gorilla gorilla)	74	16	36	73	58	74	0	0	0	-7.582	2.80405e-08	2.06161e-07	205	miRNA
mir-106a_(Homo sapiens)	0	0	0	53	132	41	0	0	0	-7.54	3.86136e-06	2.06471e-05	226	miRNA
mir-93_(Gadus morhua)	10	0	0	73	120	33	0	0	0	-7.513	7.34702e-05	0.000325584	226	miRNA
ENSGACT00000028935.1	149	0	61	103	96	1	0	0	0	-7.204	0.000980912	0.00346803	200	miRNA
let-7j_(Hippoglossus hippoglossus)	10	0	17	60	50	46	0	0	0	-7.133	4.34187e-06	2.26548e-05	156	miRNA
mir-7_(Fugu rubripes)	2694	724	3606	15651	14279	8065	50	54	11	-7.117	2.93577e-26	3.16574e-24	38110	miRNA
let-7c_(Petromyzon marinus)	56	0	34	73	71	13	0	0	0	-6.937	0.000122346	0.000517371	157	miRNA
let-7f_(Danio rerio)	14	0	0	69	51	19	0	0	0	-6.822	0.00127506	0.00441156	139	miRNA
mir-2187a_(Astatotilapia burtoni)	0	0	0	35	28	51	0	0	0	-6.811	0.000360301	0.0013959	114	miRNA
mir-17_(Oryzias latipes)	91	0	31	37	65	22	0	0	0	-6.677	0.000298232	0.00116943	124	miRNA
mir-215_(Gorilla gorilla)	15	0	0	23	91	15	0	0	0	-6.654	0.00294154	0.00966078	129	miRNA
mir-99-2_(Danio rerio)	13	0	23	46	31	28	0	0	0	-6.541	9.19618e-05	0.000399324	105	miRNA
mir-27b-1_(Salmo salar)	10	0	12	29	70	13	0	0	0	-6.463	0.0001108	0.000471631	112	miRNA
mir-27b-2_(Salmo salar)	10	0	12	29	70	13	0	0	0	-6.463	0.0001108	0.000471631	112	miRNA
mir-146a_(Oryzias latipes)	165	19	125	53	37	16	0	0	0	-6.453	1.74149e-06	9.63027e-06	106	miRNA
mir-30d_(Petromyzon marinus)	0	0	0	44	52	10	0	0	0	-6.377	0.00153099	0.00526887	106	miRNA
mir-3966_(Mus musculus)	122	10	143	34	75	0	0	0	0	-6.299	0.00115333	0.00401947	109	miRNA
let-7g_(Homo sapiens)	23	0	17	37	28	19	0	0	0	-6.18	0.000283994	0.00112727	84	miRNA
mir-7a-1_(Salmo salar)	12	0	0	33	33	16	0	0	0	-6.111	0.00568418	0.0171054	82	miRNA
mir-204-3_(Danio rerio)	0	0	10	26	22	20	0	0	0	-5.935	0.00797775	0.0231462	68	miRNA
ENSGACT00000029647.1	299	48	272	365	398	75	9	0	0	-5.886	3.47544e-10	3.35613e-09	847	miRNA
mir-27b_(Gadus morhua)	17	0	10	14	44	12	0	0	0	-5.836	0.00112404	0.00395246	70	miRNA
ENSGACT00000028332.1	104	16	115	20	30	15	0	0	0	-5.799	1.49098e-05	7.14567e-05	65	miRNA
mir-29c_(Astatotilapia burtoni)	111	10	86	25	30	11	0	0	0	-5.772	3.35067e-05	0.000154849	66	miRNA
mir-301a_(Homo sapiens)	0	0	16	20	31	13	0	0	0	-5.751	0.0162025	0.0431399	64	miRNA
mir-18a-2_(Oreochromis niloticus)	41	10	19	14	26	19	0	0	0	-5.733	8.93949e-05	0.000390801	59	miRNA
mir-3618_(Mus musculus)	0	0	0	12	12	27	0	0	0	-5.713	0.017281	0.0455706	51	miRNA
mir-18a_(Astatotilapia burtoni)	30	25	26	15	23	16	0	0	0	-5.588	0.000262255	0.0010474	54	miRNA
mir-22b-1_(Salmo salar)	19	0	13	18	25	12	0	0	0	-5.549	0.00177349	0.00607115	55	miRNA
mir-22b-2_(Salmo salar)	20	0	14	17	24	11	0	0	0	-5.462	0.00237098	0.00803153	52	miRNA
ENSGACT00000028949.1	70	5	32	86	77	4	2	0	0	-5.459	0.000292407	0.00115358	169	miRNA
mir-26b_(Danio rerio)	41	0	18	14	18	16	0	0	0	-5.457	0.00407312	0.012731	48	miRNA
mir-18a-2_(Gadus morhua)	31	0	12	11	17	18	0	0	0	-5.442	0.00457469	0.0141618	46	miRNA
mir-451_(Danio rerio)	164	29	145	15	43	0	0	0	0	-5.39	0.0027282	0.00909867	58	miRNA
mir-7-1_(Astatotilapia burtoni)	549	167	608	1802	1793	825	8	25	5	-5.334	3.48419e-11	4.42013e-10	4458	miRNA
mir-16a_(Oreochromis niloticus)	115	35	58	213	318	170	13	0	0	-5.33	1.1881e-08	9.26142e-08	714	miRNA
mir-15a_(Astatotilapia burtoni)	146	10	49	232	337	112	13	0	0	-5.259	3.78456e-07	2.18626e-06	694	miRNA
mir-7-4_(Astatotilapia burtoni)	548	169	612	1804	1787	825	8	26	6	-5.253	4.60507e-11	5.3205e-10	4456	miRNA
mir-301b_(Salmo salar)	28	0	22	20	14	10	0	0	0	-5.25	0.00503887	0.0153059	44	miRNA
mir-7-2_(Astatotilapia burtoni)	526	162	579	1764	1764	804	9	26	5	-5.242	5.724e-11	6.38522e-10	4372	miRNA
mir-7-3_(Astatotilapia burtoni)	527	162	580	1772	1768	802	9	26	6	-5.215	2.52487e-11	3.55128e-10	4383	miRNA
mir-143_(Gadus morhua)	123	18	116	147	228	137	11	0	0	-5.068	7.33382e-09	6.00631e-08	523	miRNA
mir-21-1_(Gadus morhua)	5011	622	7430	27461	42644	11629	563	359	284	-4.882	1.06645e-18	5.30762e-17	82940	miRNA
mir-21-2_(Gadus morhua)	5012	619	7434	27469	42641	11628	562	361	284	-4.879	1.50482e-18	6.95442e-17	82945	miRNA
mir-222a_(Ictalurus punctatus)	123	50	204	236	62	77	10	0	0	-4.797	4.68063e-06	2.40347e-05	385	miRNA
mir-30d_(Tetraodon nigroviridis)	1908	413	1412	9843	15176	3547	246	128	148	-4.608	7.07105e-26	6.53567e-24	29088	miRNA
mir-16b_(Astatotilapia burtoni)	1178	326	910	11261	11397	4511	370	131	98	-4.564	3.52116e-32	7.59396e-30	27768	miRNA
mir-106_(Astatotilapia burtoni)	372	123	334	2901	5208	1894	139	29	72	-4.492	3.28385e-30	4.2493e-28	10243	miRNA
mir-16a_(Astatotilapia burtoni)	416	84	369	2737	3469	1966	135	50	38	-4.315	6.28094e-39	2.03188e-36	8395	miRNA
let-7f_(Oreochromis niloticus)	8779	1836	8606	32240	30741	9764	927	400	439	-4.286	2.87601e-31	4.65194e-29	74511	miRNA
mir-7a-2_(Gadus morhua)	1462	350	2060	1659	991	682	21	36	9	-4.28	4.39655e-09	3.64688e-08	3398	miRNA
mir-7a-3_(Gadus morhua)	1454	352	2053	1658	990	680	20	36	10	-4.267	3.83549e-09	3.26521e-08	3394	miRNA
mir-7a-1_(Gadus morhua)	1449	351	2051	1657	989	681	21	37	9	-4.247	8.21432e-09	6.64333e-08	3394	miRNA
mir-21-2_(Astatotilapia burtoni)	5099	484	8531	9835	20312	6029	459	217	227	-4.231	7.99439e-13	1.98937e-11	37079	miRNA
mir-21-1_(Astatotilapia burtoni)	5107	482	8530	9840	20323	6022	457	219	228	-4.225	1.01205e-12	2.42518e-11	37089	miRNA
mir-1260b_(Gorilla gorilla)	360	18	541	667	1239	68	28	0	25	-4.218	0.000301473	0.00117502	2027	miRNA
mir-15a_(Oryzias latipes)	459	53	324	1490	2144	802	72	35	13	-4.207	1.67182e-14	4.32667e-13	4556	miRNA
mir-21a-1_(Salmo salar)	797	57	1173	2120	4376	1036	90	48	48	-4.185	1.48143e-10	1.5214e-09	7718	miRNA
mir-21a-2_(Salmo salar)	798	58	1175	2116	4375	1037	91	47	49	-4.184	1.02251e-10	1.10261e-09	7715	miRNA
ENSGACT00000028954.1	595	21	145	216	297	4	19	0	1	-4.183	0.00260856	0.00874477	537	miRNA
mir-30a_(Gadus morhua)	2080	329	1907	4135	5946	836	171	46	78	-4.183	3.59299e-15	1.05666e-13	11212	miRNA
ENSGACT00000028938.1	591	20	136	227	291	3	21	0	1	-4.079	0.00432395	0.01345	543	miRNA
ENSGACT00000028937.1	601	21	146	224	298	3	19	0	2	-4.073	0.00308628	0.00998411	546	miRNA
ENSGACT00000028953.1	596	21	143	220	312	4	20	0	2	-4.043	0.00283015	0.00939029	558	miRNA
ENSGACT00000028957.1	16	0	20	85	148	11	11	0	0	-4.002	0.00770897	0.0225688	255	miRNA
ENSGACT00000028950.1	601	23	139	224	300	4	21	0	2	-3.969	0.00331343	0.0106128	551	miRNA
mir-30d_(Oryzias latipes)	5619	1168	7049	15036	18141	4030	604	219	312	-3.961	2.52779e-20	1.3629e-18	38342	miRNA
ENSGACT00000028936.1	597	19	144	219	298	4	21	0	2	-3.951	0.00372469	0.0116984	544	miRNA
mir-457_(Astatotilapia burtoni)	245	46	145	215	217	83	28	0	0	-3.905	0.000234008	0.00094627	543	miRNA
mir-143_(Salmo salar)	93	12	60	190	284	176	11	10	0	-3.889	4.16495e-06	2.20879e-05	671	miRNA
let-7f_(Gorilla gorilla)	1309	191	1002	6376	5785	1960	236	132	99	-3.785	1.0304e-16	3.7037e-15	14588	miRNA
mir-15b_(Astatotilapia burtoni)	276	46	146	721	804	241	22	19	14	-3.775	1.39818e-11	2.01027e-10	1821	miRNA
mir-30e_(Gorilla gorilla)	323	107	232	355	455	404	55	11	0	-3.717	4.9852e-05	0.000223988	1280	miRNA
mir-21-2_(Oryzias latipes)	3840	342	6396	7793	15027	6366	508	300	233	-3.708	1.58627e-09	1.40591e-08	30227	miRNA
ENSGACT00000029563.1	358	50	282	376	429	72	28	2	9	-3.679	4.43044e-08	3.04946e-07	916	miRNA
ENSGACT00000029679.1	170	26	119	62	83	0	4	0	2	-3.645	0.0106502	0.0302222	151	miRNA
ENSGACT00000029681.1	359	53	289	366	413	72	28	2	9	-3.637	3.88506e-08	2.76224e-07	890	miRNA
ENSGACT00000029550.1	167	28	121	62	82	0	4	0	2	-3.635	0.0106117	0.0302222	150	miRNA
ENSGACT00000029628.1	360	54	284	367	421	74	28	3	8	-3.635	9.55965e-09	7.63592e-08	901	miRNA
mir-16a_(Gadus morhua)	158	14	171	338	485	280	49	0	15	-3.613	1.81343e-05	8.56413e-05	1167	miRNA
mir-143_(Mus musculus)	54	26	53	249	255	241	22	12	0	-3.604	5.45993e-05	0.000243626	779	miRNA
mir-93_(Astatotilapia burtoni)	833	278	360	1616	2536	978	179	31	45	-3.591	8.9954e-12	1.61613e-10	5385	miRNA
ENSGACT00000029608.1	369	50	276	371	426	74	29	3	9	-3.573	2.50751e-08	1.86478e-07	912	miRNA
ENSGACT00000029518.1	359	54	276	369	419	74	30	3	9	-3.533	2.38134e-08	1.79155e-07	904	miRNA
ENSGACT00000027991.1	112	15	113	772	884	171	36	12	26	-3.528	3.72537e-10	3.54458e-09	1901	miRNA
mir-21-1_(Oryzias latipes)	5333	556	8796	11317	21835	7743	807	525	428	-3.371	1.34752e-08	1.03791e-07	42655	miRNA
mir-7_(Oryzias latipes)	897	100	1044	580	373	236	10	29	0	-3.368	0.00304647	0.00990485	1228	miRNA
let-7i_(Cyprinus carpio)	1950	308	2242	3262	4088	1054	244	77	95	-3.347	8.00171e-16	2.58855e-14	8820	miRNA
let-7h_(Astatotilapia burtoni)	2555	285	2579	2231	2269	1121	194	63	56	-3.279	6.17715e-15	1.73766e-13	5934	miRNA
let-7j_(Gadus morhua)	8287	953	14006	12946	10387	8018	1067	329	481	-3.197	1.08663e-10	1.15254e-09	33228	miRNA
let-7g-2_(Astatotilapia burtoni)	4370	691	5137	12804	10975	5192	873	303	445	-3.178	1.3941e-20	8.19983e-19	30592	miRNA
let-7g-1_(Astatotilapia burtoni)	4372	694	5133	12800	10982	5200	875	304	446	-3.175	1.07175e-20	6.93424e-19	30607	miRNA
mir-17_(Gorilla gorilla)	28	0	42	270	581	154	25	12	19	-3.035	8.71711e-05	0.000383672	1061	miRNA
mir-194a_(Astatotilapia burtoni)	101	0	24	367	1394	343	54	30	33	-3.004	0.00254419	0.0085734	2221	miRNA
let-7g_(Oryzias latipes)	1574	152	1587	6319	5059	2577	460	199	227	-2.95	7.6257e-11	8.36242e-10	14841	miRNA
ENSGACT00000029549.1	758	16	414	208	117	12	10	5	5	-2.898	0.00482168	0.0148554	357	miRNA
mir-126_(Astatotilapia burtoni)	663	154	559	230	264	281	75	10	0	-2.857	0.00292897	0.00966078	860	miRNA
mir-724_(Cyprinus carpio)	46	0	20	201	201	59	32	0	10	-2.854	0.0144979	0.0389217	503	miRNA
let-7e_(Tetraodon nigroviridis)	402	79	344	635	794	209	37	32	26	-2.839	7.06769e-08	4.71422e-07	1733	miRNA
ENSGACT00000029697.1	754	17	425	200	120	10	11	5	5	-2.818	0.0063141	0.0187396	351	miRNA
ENSGACT00000029627.1	750	15	418	206	122	12	10	6	5	-2.792	0.00698257	0.0206289	361	miRNA
ENSGACT00000029589.1	756	16	429	206	118	11	11	5	6	-2.76	0.00720857	0.0211997	357	miRNA
mir-30e-2_(Danio rerio)	677	212	398	749	921	928	165	43	35	-2.76	1.49139e-07	9.18983e-07	2841	miRNA
ENSGACT00000029035.1	104	18	74	66	57	46	23	0	0	-2.667	0.014839	0.039673	192	miRNA
mir-16_(Petromyzon marinus)	486	135	365	1371	1505	622	135	73	62	-2.612	4.29602e-11	5.05368e-10	3768	miRNA
mir-30b_(Astatotilapia burtoni)	7634	1750	7870	13429	12943	5340	1949	552	784	-2.353	3.19187e-21	2.2946e-19	34997	miRNA
let-7i_(Astatotilapia burtoni)	15540	3287	24462	7642	10977	2784	1124	434	609	-2.227	1.98879e-07	1.20257e-06	23570	miRNA
mir-99b_(Oreochromis niloticus)	3483	444	3061	2078	3047	1819	490	153	237	-2.098	2.17126e-09	1.87308e-08	7824	miRNA
mir-724-2_(Astatotilapia burtoni)	1917	468	1321	2878	4264	1128	707	179	238	-1.968	2.10623e-07	1.24465e-06	9394	miRNA
mir-724-1_(Astatotilapia burtoni)	1921	469	1326	2874	4272	1125	702	180	240	-1.965	2.15136e-07	1.25399e-06	9393	miRNA
mir-30a-1_(Astatotilapia burtoni)	1131	165	995	373	476	319	134	22	37	-1.922	1.11007e-06	6.24535e-06	1361	miRNA
mir-30a-2_(Astatotilapia burtoni)	1131	166	995	372	475	322	136	23	35	-1.922	1.40832e-06	7.85501e-06	1363	miRNA
mir-99b_(Astatotilapia burtoni)	11187	1346	14483	25069	26278	18516	4297	2575	2041	-1.918	9.69439e-05	0.000418151	78776	miRNA
let-7e_(Astatotilapia burtoni)	57646	12125	50378	36188	42725	11270	5735	3074	2871	-1.787	2.18102e-05	0.000102255	101863	miRNA
mir-17_(Cyprinus carpio)	597	164	422	1130	1938	760	354	64	200	-1.765	2.45627e-05	0.000114331	4446	miRNA
mir-181b_(Cyprinus carpio)	328	59	284	242	253	168	73	19	24	-1.709	2.1161e-07	1.24465e-06	779	miRNA
mir-20a_(Astatotilapia burtoni)	5376	1473	2519	8074	11249	5277	2751	663	931	-1.681	3.46462e-05	0.000158979	28945	miRNA
mir-106a-1_(Salmo salar)	296	48	215	208	308	136	68	14	32	-1.658	8.91979e-06	4.37205e-05	766	miRNA
mir-106a-2_(Salmo salar)	298	48	216	207	306	137	69	14	33	-1.63	1.40206e-05	6.82056e-05	766	miRNA
mir-181d_(Oreochromis niloticus)	438	71	480	326	362	141	112	14	35	-1.619	0.000201824	0.000821257	990	miRNA
mir-140_(Oryzias latipes)	314	34	382	178	206	160	57	25	16	-1.594	0.00360602	0.0114367	642	miRNA
mir-30b_(Oreochromis niloticus)	1582	301	1482	971	1093	416	280	66	108	-1.572	2.90389e-08	2.11103e-07	2934	miRNA
let-7f_(Astatotilapia burtoni)	210	36	193	130	162	44	42	12	18	-1.261	0.00520945	0.0157501	408	miRNA
mir-181c_(Astatotilapia burtoni)	1208	118	864	360	445	187	149	37	48	-1.236	0.00323907	0.0104263	1226	miRNA
mir-130b_(Homo sapiens)	258	88	457	696	654	486	171	98	144	-1.087	0.0143804	0.0388518	2249	miRNA
let-7e_(Oryzias latipes)	417	101	431	411	430	175	112	67	60	-0.967	0.0144118	0.0388518	1255	miRNA
mir-7550_(Oreochromis niloticus)	3765	570	3455	1559	1892	540	2566	784	754	0.982	0.0124468	0.0345625	8095	miRNA
mir-26d_(Salmo salar)	137	24	143	25	35	14	41	40	16	1.631	0.0129208	0.0355734	171	miRNA
mir-214-1_(Salmo salar)	328	32	318	48	59	47	156	57	64	1.714	0.000439044	0.00168084	431	miRNA
mir-214-3_(Salmo salar)	330	32	319	45	61	47	157	58	62	1.723	0.000522819	0.00197815	430	miRNA
mir-214-2_(Salmo salar)	332	32	321	46	59	47	156	59	63	1.743	0.000461568	0.00175667	430	miRNA
mir-199-2_(Astatotilapia burtoni)	372	44	303	73	106	45	240	80	89	1.791	5.23711e-06	2.66804e-05	633	miRNA
mir-199-4_(Astatotilapia burtoni)	369	42	305	72	104	45	240	79	91	1.811	5.39893e-06	2.7127e-05	631	miRNA
mir-199-1_(Astatotilapia burtoni)	372	42	306	71	105	44	239	79	90	1.814	7.00342e-06	3.48555e-05	628	miRNA
mir-199-3_(Astatotilapia burtoni)	371	43	303	71	106	44	240	81	90	1.824	5.40863e-06	2.7127e-05	632	miRNA
mir-731_(Salmo salar)	1362	225	1195	313	353	143	745	232	519	1.89	4.14266e-08	2.90847e-07	2305	miRNA
let-7a-2_(Astatotilapia burtoni)	64505	12925	57838	7939	9237	2069	22656	7026	12287	2.168	9.91059e-08	6.22539e-07	61214	miRNA
let-7a-4_(Astatotilapia burtoni)	64504	12930	57836	7940	9230	2071	22647	7028	12296	2.169	9.63627e-08	6.17294e-07	61212	miRNA
let-7a-3_(Astatotilapia burtoni)	64469	12927	57795	7936	9214	2068	22640	7032	12287	2.17	9.45265e-08	6.11586e-07	61177	miRNA
let-7a-5_(Astatotilapia burtoni)	63846	12830	57280	7763	8953	2016	22556	6964	12228	2.198	6.36225e-08	4.28789e-07	60480	miRNA
let-7a-1_(Astatotilapia burtoni)	63611	12808	56979	7656	8828	1993	22505	6962	12200	2.215	4.73697e-08	3.22613e-07	60144	miRNA
mir-731_(Danio rerio)	135	12	122	23	32	0	76	14	43	2.32	0.0181252	0.0474777	188	miRNA
mir-9-1_(Astatotilapia burtoni)	150	25	128	49	33	28	69	109	41	2.336	0.00115552	0.00401947	329	miRNA
mir-9-4_(Astatotilapia burtoni)	151	27	130	52	32	27	70	110	44	2.362	0.000918561	0.00328348	335	miRNA
mir-9-3_(Astatotilapia burtoni)	148	25	128	50	33	27	69	111	43	2.375	0.000942653	0.00335108	333	miRNA
mir-9-5_(Astatotilapia burtoni)	146	25	128	49	32	27	68	110	43	2.385	0.000909925	0.00327068	329	miRNA
mir-9-6_(Astatotilapia burtoni)	151	24	127	49	31	27	70	110	43	2.402	0.000846013	0.00307512	330	miRNA
mir-9-7_(Astatotilapia burtoni)	147	25	128	49	32	27	71	111	43	2.402	0.000777325	0.00284141	333	miRNA
mir-9-2_(Astatotilapia burtoni)	150	27	127	49	32	26	69	110	46	2.425	0.000603051	0.00222956	332	miRNA
mir-31_(Oreochromis niloticus)	1283	195	1062	69	48	0	159	48	103	2.553	0.00908136	0.0261139	427	miRNA
mir-216b_(Astatotilapia burtoni)	3049	1779	2925	276	136	219	1581	388	491	2.639	4.59076e-06	2.37618e-05	3091	miRNA
let-7b-2_(Oryzias latipes)	10648	870	7303	662	256	49	2074	245	1136	2.744	0.000532536	0.0020032	4422	miRNA
let-7b-1_(Oryzias latipes)	10645	870	7293	660	254	48	2071	242	1138	2.75	0.000552591	0.00206663	4413	miRNA
mir-217_(Tetraodon nigroviridis)	1815	513	987	169	97	94	878	336	301	2.96	3.32857e-10	3.263e-09	1875	miRNA
mir-145_(Oreochromis niloticus)	1934	343	1432	92	169	45	705	230	455	3.221	9.64876e-16	2.97274e-14	1696	miRNA
mir-210_(Oryzias latipes)	143	14	132	12	14	0	71	29	50	3.704	4.29742e-06	2.26051e-05	176	miRNA
mir-217_(Oreochromis niloticus)	37048	10409	33809	2198	1162	1046	23367	11281	9047	4.295	1.24036e-23	1.00314e-21	48101	miRNA
mir-217_(Cyprinus carpio)	2987	568	2498	82	51	28	1212	333	468	4.525	2.71669e-41	1.7577e-38	2174	miRNA
mir-10926_(Oreochromis niloticus)	857	222	1609	260	134	20	2304	1193	1315	4.751	1.15655e-11	1.70065e-10	5226	miRNA
mir-145_(Astatotilapia burtoni)	511	229	313	29	38	17	557	158	441	4.764	1.96399e-17	7.47473e-16	1240	miRNA
mir-18b_(Oreochromis niloticus)	61	11	62	0	0	0	30	0	0	5.826	0.0115763	0.0322839	30	miRNA
let-7d_(Petromyzon marinus)	484	131	505	0	17	0	298	38	190	5.981	1.30616e-07	8.12582e-07	543	miRNA
mir-34_(Astatotilapia burtoni)	113	0	50	0	0	0	11	0	10	5.998	0.0136334	0.0373762	21	miRNA
let-7j_(Salmo salar)	43	0	59	0	0	0	15	0	10	6.156	0.0114402	0.0321817	25	miRNA
mir-135d_(Astatotilapia burtoni)	171	46	161	0	0	0	10	10	0	6.321	0.000240453	0.000966294	20	miRNA
mir-499a_(Gorilla gorilla)	11	12	50	0	0	0	21	0	14	6.647	0.000569944	0.00211927	35	miRNA
ENSGACT00000029268.1	111	61	93	15	0	0	333	216	256	7.002	1.70898e-09	1.4942e-08	820	miRNA
mir-122_(Ictalurus punctatus)	12	0	13	0	0	0	13	20	0	7.247	0.00299753	0.00979495	33	miRNA
mir-10d_(Danio rerio)	46	0	20	0	0	0	11	23	0	7.39	0.00336516	0.0107254	34	miRNA
mir-499_(Astatotilapia burtoni)	25	0	27	0	0	0	63	10	14	7.914	2.73613e-06	1.50023e-05	87	miRNA
mir-10544_(Gadus morhua)	93	0	50	0	0	0	29	13	38	8.235	7.75317e-06	3.82924e-05	80	miRNA
mir-4454_(Homo sapiens)	64	12	36	0	0	0	69	13	23	8.287	4.93139e-10	4.62407e-09	105	miRNA
mir-145_(Oryzias latipes)	194	41	76	0	0	0	118	26	73	9.452	1.61465e-12	3.73101e-11	217	miRNA
ENSGACT00000029669.1	36	4	32	23	39	0	1	0	1	-3.776	0.0243812	0.0609059	64	miRNA
mir-455-1_(Astatotilapia burtoni)	2864	473	2865	1051	1361	733	1434	546	604	0.66	0.0253107	0.0627434	5729	miRNA
let-7j_(Mus musculus)	38	0	49	29	36	0	0	0	0	-5.57	0.0264577	0.0650879	65	miRNA
ENSGACT00000029658.1	39	4	31	23	35	0	1	0	1	-3.684	0.0275792	0.0675899	60	miRNA
mir-194_(Tetraodon nigroviridis)	112	0	14	165	455	150	0	13	0	-4.002	0.0305377	0.0734493	783	miRNA
mir-100b_(Gadus morhua)	96	34	95	25	66	12	14	0	0	-2.415	0.0311514	0.0746479	117	miRNA
mir-1388_(Oryzias latipes)	40	0	43	36	20	0	0	0	0	-5.381	0.03358	0.0801708	56	miRNA
mir-462_(Oryzias latipes)	127	31	80	16	24	0	26	22	15	2.04	0.0339728	0.0808103	103	miRNA
mir-135a_(Tetraodon nigroviridis)	56	0	68	212	285	426	109	27	30	-1.893	0.0385974	0.0911405	1089	miRNA
let-7d-2_(Danio rerio)	38	7	36	7	13	0	0	0	0	-3.885	0.0408007	0.0959928	20	miRNA
mir-101b_(Oryzias latipes)	90	22	83	0	14	0	54	0	27	3.393	0.0443043	0.103858	95	miRNA
let-7d-1_(Danio rerio)	40	8	34	6	12	0	0	0	0	-3.735	0.0474624	0.11086	18	miRNA
mir-2188_(Danio rerio)	40	0	44	0	30	10	0	0	0	-5.084	0.0508879	0.118433	40	miRNA
mir-181b-2_(Oryzias latipes)	154	12	105	18	19	8	7	0	0	-2.128	0.0512021	0.118737	52	miRNA
mir-139_(Oryzias latipes)	58	0	34	14	29	0	0	0	0	-4.96	0.0519587	0.119797	43	miRNA
mir-30f-2_(Petromyzon marinus)	0	0	7	15	13	6	0	0	0	-4.827	0.0520294	0.119797	34	miRNA
mir-106a_(Oryzias latipes)	284	44	150	232	305	132	54	0	51	-1.837	0.056584	0.129822	774	miRNA
mir-20a-2_(Oryzias latipes)	128	26	73	144	183	107	88	28	24	-0.796	0.0572486	0.130422	574	miRNA
mir-30f-1_(Petromyzon marinus)	0	0	7	14	14	5	0	0	0	-4.756	0.058613	0.133062	33	miRNA
mir-20a-1_(Oryzias latipes)	128	27	72	144	181	108	88	28	25	-0.782	0.0611762	0.136958	574	miRNA
let-7a-2_(Oryzias latipes)	74	13	65	0	4	0	8	0	6	2.729	0.0611447	0.136958	18	miRNA
mir-30c_(Tetraodon nigroviridis)	1095	203	1011	420	521	393	627	209	262	0.569	0.0618795	0.138055	2432	miRNA
ENSGACT00000029666.1	39	3	33	26	39	0	2	0	2	-2.922	0.0627651	0.138819	69	miRNA
let-7a-3_(Oryzias latipes)	73	12	64	0	4	0	8	0	6	2.73	0.0628655	0.138819	18	miRNA
ENSGACT00000029508.1	33	4	30	23	40	0	2	0	2	-2.873	0.0632573	0.139209	67	miRNA
mir-181b-1_(Oryzias latipes)	152	13	103	19	19	8	8	0	0	-1.992	0.0648547	0.142042	54	miRNA
mir-10d_(Astatotilapia burtoni)	0	157	323	234	11	73	593	230	324	2.785	0.0649838	0.142042	1465	miRNA
mir-737_(Gadus morhua)	55	16	63	65	58	37	31	0	10	-1.4	0.0653709	0.142407	201	miRNA
mir-194_(Oryzias latipes)	0	0	0	0	47	31	0	0	0	-6.19	0.0685333	0.147803	78	miRNA
ENSGACT00000029667.1	7069	3916	6968	2142	1799	630	768	244	252	-0.903	0.0727808	0.155924	5835	miRNA
mir-192_(Astatotilapia burtoni)	1116	19	269	2750	7509	1340	213	615	83	-1.975	0.074694	0.159495	12510	miRNA
mir-122_(Astatotilapia burtoni)	49	0	44	18	0	0	25	24	13	3.164	0.0792245	0.167511	80	miRNA
mir-30c_(Astatotilapia burtoni)	720	213	943	1526	1293	421	505	212	238	-0.693	0.0861993	0.181664	4195	miRNA
mir-192_(Gadus morhua)	354	0	81	883	2857	366	64	161	27	-2.337	0.0865713	0.181856	4358	miRNA
mir-182_(Petromyzon marinus)	18	0	0	0	0	0	0	16	0	6.689	0.0877575	0.183751	16	miRNA
mir-144_(Oryzias latipes)	12	10	82	12	31	25	12	0	0	-2.319	0.0890399	0.185835	80	miRNA
mir-200b-1_(Salmo salar)	31	7	41	0	6	0	8	9	0	2.964	0.0918243	0.190418	23	miRNA
mir-135b-2_(Astatotilapia burtoni)	5	0	9	13	24	36	12	0	0	-2.577	0.0967359	0.199962	85	miRNA
mir-135b-1_(Astatotilapia burtoni)	5	0	8	14	25	38	13	0	0	-2.549	0.0974559	0.200778	90	miRNA
mir-139_(Astatotilapia burtoni)	554	92	697	135	176	71	51	30	25	-0.763	0.0977511	0.200778	488	miRNA
mir-200b-2_(Salmo salar)	31	7	40	0	6	0	8	8	0	2.827	0.105553	0.216116	22	miRNA
mir-22b_(Danio rerio)	27	19	34	21	24	13	12	0	0	-1.921	0.106305	0.21697	70	miRNA
mir-315_(Petromyzon marinus)	0	0	0	0	0	0	0	12	0	6.271	0.109791	0.22268	12	miRNA
mir-10d_(Gadus morhua)	23	263	522	440	22	174	643	219	380	1.84	0.117331	0.235755	1878	miRNA
mir-10c_(Cyprinus carpio)	686	256	933	602	776	231	253	116	119	-0.635	0.123544	0.24747	2097	miRNA
mir-9b-1_(Oryzias latipes)	115	15	105	77	44	39	41	80	22	1.244	0.124017	0.247652	303	miRNA
mir-199-1_(Tetraodon nigroviridis)	743	181	767	451	562	279	497	170	206	0.358	0.126037	0.250363	2165	miRNA
mir-199-2_(Tetraodon nigroviridis)	740	180	767	450	560	279	498	171	204	0.361	0.12665	0.250589	2162	miRNA
mir-182_(Astatotilapia burtoni)	72	0	41	36	0	0	31	51	12	2.947	0.128793	0.254052	130	miRNA
mir-199-3_(Tetraodon nigroviridis)	742	179	767	452	560	279	496	169	205	0.353	0.129795	0.25525	2161	miRNA
mir-181b_(Astatotilapia burtoni)	131	0	111	36	27	10	10	0	0	-2.54	0.131698	0.257427	83	miRNA
mir-129-2_(Astatotilapia burtoni)	11	0	7	6	5	0	4	10	3	2.257	0.131394	0.257427	28	miRNA
mir-9b-2_(Oryzias latipes)	116	14	103	77	43	39	39	79	22	1.23	0.133089	0.257811	299	miRNA
mir-183_(Gadus morhua)	63	0	67	41	17	13	27	103	0	2.537	0.132798	0.257811	201	miRNA
mir-9a-1_(Oryzias latipes)	115	15	104	79	43	39	39	79	22	1.214	0.136609	0.26384	301	miRNA
mir-100-2_(Astatotilapia burtoni)	39309	13754	33315	17536	27578	5051	6702	2895	4019	-0.732	0.139162	0.267969	63781	miRNA
mir-499-1_(Ictalurus punctatus)	40	0	24	7	17	9	34	8	10	1.42	0.14164	0.271127	85	miRNA
mir-10b_(Astatotilapia burtoni)	142	0	143	21	26	0	21	40	13	2.314	0.141342	0.271127	121	miRNA
let-7b-1_(Astatotilapia burtoni)	11897	1179	12628	2438	1497	375	2111	490	1379	0.901	0.142434	0.271843	8290	miRNA
mir-499-2_(Ictalurus punctatus)	39	0	24	7	16	9	34	8	9	1.417	0.143942	0.273912	83	miRNA
mir-26b_(Petromyzon marinus)	13	0	0	24	18	0	0	0	0	-4.955	0.14616	0.277319	42	miRNA
mir-15b_(Tetraodon nigroviridis)	12	0	0	16	26	0	0	0	0	-4.93	0.148212	0.279684	42	miRNA
mir-99-1_(Danio rerio)	134	62	80	66	75	38	75	41	36	0.823	0.152667	0.285357	331	miRNA
mir-129-1_(Astatotilapia burtoni)	12	0	8	6	6	0	4	10	3	2.141	0.153043	0.285357	29	miRNA
mir-145_(Gorilla gorilla)	76	0	48	0	0	0	11	0	0	4.397	0.152551	0.285357	11	miRNA
mir-100-1_(Astatotilapia burtoni)	43441	14990	36368	19052	29796	5687	7522	3218	4545	-0.691	0.154338	0.286944	69820	miRNA
mir-30b_(Petromyzon marinus)	0	0	0	12	45	0	0	0	0	-5.346	0.159927	0.293957	57	miRNA
mir-183-1_(Astatotilapia burtoni)	13	0	8	11	0	0	8	23	0	3.216	0.162993	0.298744	42	miRNA
mir-183-2_(Astatotilapia burtoni)	14	0	8	11	0	0	8	23	0	3.216	0.163715	0.29922	42	miRNA
let-7e_(Homo sapiens)	61	19	70	11	0	0	23	0	10	2.297	0.16504	0.300791	44	miRNA
mir-192_(Oryzias latipes)	0	0	0	10	46	0	0	0	0	-5.316	0.165886	0.300867	56	miRNA
mir-130b_(Oreochromis niloticus)	441	71	420	329	587	174	107	49	136	-0.728	0.166477	0.300867	1382	miRNA
mir-129-3_(Astatotilapia burtoni)	11	0	8	6	6	0	3	9	4	2.071	0.166335	0.300867	28	miRNA
mir-2187b_(Astatotilapia burtoni)	0	0	20	0	0	32	0	0	0	-5.373	0.169696	0.305832	32	miRNA
mir-2187_(Danio rerio)	0	0	0	0	0	31	0	0	0	-5.327	0.173395	0.311629	31	miRNA
mir-20a-3_(Gadus morhua)	0	0	0	22	28	0	0	0	0	-5.188	0.178375	0.319692	50	miRNA
mir-7977_(Homo sapiens)	39	0	50	92	125	25	43	0	0	-2.263	0.184183	0.329189	285	miRNA
mir-30c_(Danio rerio)	141	41	86	65	62	48	51	0	0	-1.699	0.189254	0.336394	226	miRNA
mir-222a-2_(Salmo salar)	77	11	93	18	18	6	11	0	0	-1.471	0.19343	0.342874	53	miRNA
mir-146_(Gadus morhua)	65647	15162	49926	26108	28483	9756	13622	5311	2994	-0.576	0.197954	0.349934	86274	miRNA
mir-221-3_(Ictalurus punctatus)	2074	519	1738	378	417	235	328	133	207	0.37	0.202755	0.355508	1698	miRNA
let-7a-2_(Danio rerio)	30	0	29	0	0	0	10	0	0	4.253	0.202296	0.355508	10	miRNA
mir-25-3_(Salmo salar)	0	0	0	18	25	0	0	0	0	-4.968	0.204444	0.3575	43	miRNA
mir-19a_(Danio rerio)	0	0	0	15	0	15	0	0	0	-4.95	0.206085	0.359399	30	miRNA
mir-192b_(Salmo salar)	0	0	0	0	43	0	0	0	0	-4.911	0.209681	0.363943	43	miRNA
mir-106a_(Gorilla gorilla)	0	0	0	10	32	0	0	0	0	-4.91	0.209816	0.363943	42	miRNA
mir-181a_(Cyprinus carpio)	3308	547	3407	1153	1512	722	1257	512	496	0.395	0.219941	0.380486	5652	miRNA
mir-125b-1_(Gorilla gorilla)	40	0	31	35	68	17	10	0	11	-1.56	0.223307	0.385279	141	miRNA
mir-222a-1_(Salmo salar)	77	11	91	17	18	5	11	0	0	-1.391	0.226391	0.38956	51	miRNA
mir-135a_(Oreochromis niloticus)	13	0	11	27	0	0	0	0	0	-4.373	0.229039	0.393072	27	miRNA
mir-140_(Gadus morhua)	96	27	136	57	59	63	34	17	11	-0.662	0.23485	0.401979	241	miRNA
mir-737_(Astatotilapia burtoni)	117	24	109	69	76	53	47	17	14	-0.494	0.24101	0.411434	276	miRNA
mir-20a_(Gorilla gorilla)	282	63	104	110	176	131	117	23	29	-0.649	0.244076	0.414375	586	miRNA
mir-22_(Paralichthys olivaceus)	1486	189	1513	183	381	186	189	39	76	-0.511	0.24743	0.417982	1054	miRNA
let-7a-1_(Oryzias latipes)	19900	3579	15434	14292	16848	4078	9934	6066	5841	0.529	0.254261	0.427291	57059	miRNA
mir-26a-1_(Astatotilapia burtoni)	21956	3855	20919	6733	9763	4262	6808	2740	3412	0.326	0.257358	0.431374	33718	miRNA
mir-26a-4_(Astatotilapia burtoni)	22045	3901	20974	6751	9803	4279	6833	2734	3420	0.322	0.259077	0.433133	33820	miRNA
mir-202_(Gadus morhua)	51	0	31	18	0	0	0	0	0	-3.791	0.264984	0.440048	18	miRNA
mir-181c-2_(Oreochromis niloticus)	674	142	433	252	454	92	306	85	170	0.513	0.265253	0.440048	1359	miRNA
mir-181c-1_(Oreochromis niloticus)	674	143	432	252	454	92	307	84	170	0.51	0.269497	0.444808	1359	miRNA
mir-181c-3_(Oreochromis niloticus)	673	144	434	252	452	92	305	83	169	0.502	0.276143	0.453463	1353	miRNA
mir-218a-1_(Oryzias latipes)	756	165	829	225	117	286	602	65	123	0.686	0.282764	0.46199	1418	miRNA
mir-218a-2_(Oryzias latipes)	757	165	829	226	117	286	604	64	124	0.685	0.284338	0.463393	1421	miRNA
mir-125b-3_(Astatotilapia burtoni)	885	196	968	1222	2589	674	721	357	412	-0.456	0.285183	0.463602	5975	miRNA
mir-26a-2_(Astatotilapia burtoni)	21069	3764	20419	6653	9681	4222	6636	2695	3307	0.306	0.289999	0.469074	33194	miRNA
mir-125b-1_(Astatotilapia burtoni)	868	193	954	1206	2557	674	694	357	414	-0.453	0.293146	0.471305	5902	miRNA
mir-26a-3_(Astatotilapia burtoni)	21037	3751	20359	6645	9668	4220	6612	2697	3299	0.305	0.292743	0.471305	33141	miRNA
mir-100-2_(Oryzias latipes)	368	181	293	232	281	103	196	77	151	0.534	0.293564	0.471305	1040	miRNA
mir-125b-2_(Astatotilapia burtoni)	868	195	954	1208	2558	671	694	359	412	-0.451	0.296276	0.474482	5902	miRNA
mir-462_(Danio rerio)	2137	391	1442	517	702	129	415	141	333	0.526	0.299864	0.475329	2237	miRNA
mir-100-1_(Oryzias latipes)	364	180	292	235	284	104	195	79	151	0.528	0.299544	0.475329	1048	miRNA
mir-218a-2_(Astatotilapia burtoni)	328	89	333	210	117	142	166	21	40	-0.489	0.327348	0.514064	696	miRNA
mir-2184_(Danio rerio)	34	0	21	0	18	0	23	13	0	2.267	0.327237	0.514064	54	miRNA
mir-222-2_(Gadus morhua)	2530	638	2578	626	800	206	492	241	248	0.396	0.331454	0.519252	2613	miRNA
mir-10b-1_(Tetraodon nigroviridis)	556	328	569	475	982	91	131	136	66	-0.773	0.33392	0.520504	1881	miRNA
mir-125a-1_(Gadus morhua)	265	50	328	454	747	196	214	102	154	-0.429	0.334667	0.520504	1867	miRNA
mir-125a-2_(Gadus morhua)	269	52	327	452	745	198	216	104	152	-0.423	0.334051	0.520504	1867	miRNA
mir-218a-1_(Astatotilapia burtoni)	331	88	334	211	118	141	165	22	41	-0.469	0.335763	0.520956	698	miRNA
mir-10b-2_(Tetraodon nigroviridis)	558	329	572	475	977	92	132	138	64	-0.764	0.340539	0.527102	1878	miRNA
mir-26-3_(Oryzias latipes)	1794	319	810	408	590	377	539	157	276	0.363	0.361691	0.555852	2347	miRNA
mir-26-2_(Oryzias latipes)	1791	317	810	407	591	378	538	155	277	0.357	0.370948	0.566045	2346	miRNA
ENSGACT00000029629.1	43	0	31	2	1	0	2	0	3	1.802	0.369551	0.566045	8	miRNA
mir-26-1_(Oryzias latipes)	1795	320	811	408	591	380	538	155	278	0.355	0.374837	0.570634	2350	miRNA
mir-24a-4_(Salmo salar)	69	0	57	0	10	0	0	0	0	-2.824	0.376454	0.57163	10	miRNA
mir-30a_(Oryzias latipes)	812	141	822	471	432	490	371	140	98	-0.407	0.381344	0.57379	2002	miRNA
mir-31_(Astatotilapia burtoni)	978	156	889	63	37	0	46	16	21	0.858	0.38053	0.57379	183	miRNA
ENSGACT00000028958.1	43	0	34	0	11	0	0	0	0	-2.957	0.383506	0.575546	11	miRNA
let-7d-2_(Astatotilapia burtoni)	21474	3181	24772	9406	8306	1694	3318	1027	2362	-0.44	0.411712	0.606535	26113	miRNA
let-7d-1_(Astatotilapia burtoni)	21488	3174	24765	9408	8304	1686	3321	1029	2366	-0.437	0.416231	0.606535	26114	miRNA
mir-451_(Gadus morhua)	1414	505	1929	677	1083	626	923	117	210	-0.348	0.432563	0.626103	3636	miRNA
mir-214-1_(Gadus morhua)	133	0	103	13	10	0	18	10	0	1.462	0.435283	0.628634	51	miRNA
let-7c_(Oryzias latipes)	1294	211	1427	742	937	160	664	130	428	0.415	0.450936	0.648346	3061	miRNA
mir-10d_(Oreochromis niloticus)	11	251	544	611	10	257	456	223	229	0.981	0.462121	0.661488	1786	miRNA
mir-181a-2_(Tetraodon nigroviridis)	2405	274	1878	373	599	220	419	138	187	0.281	0.463542	0.661706	1936	miRNA
mir-204-3_(Astatotilapia burtoni)	120	64	131	244	171	127	36	67	42	-0.52	0.47183	0.66893	687	miRNA
mir-181a-1_(Tetraodon nigroviridis)	2404	272	1877	376	603	217	421	136	188	0.277	0.473401	0.66893	1941	miRNA
mir-204-2_(Astatotilapia burtoni)	121	64	132	241	169	125	37	67	41	-0.506	0.481012	0.676554	680	miRNA
mir-132-2_(Astatotilapia burtoni)	225	29	510	37	50	18	0	14	0	-1.036	0.484576	0.677246	119	miRNA
mir-26b_(Astatotilapia burtoni)	10795	1365	6400	1821	2611	1895	2672	582	1258	0.278	0.484644	0.677246	10839	miRNA
mir-18b_(Astatotilapia burtoni)	164	40	99	11	0	0	24	0	0	1.389	0.483567	0.677246	35	miRNA
mir-204-1_(Astatotilapia burtoni)	121	64	131	244	170	125	37	68	41	-0.501	0.487277	0.679457	685	miRNA
ENSGACT00000029541.1	43	0	28	2	1	0	2	0	2	1.393	0.491512	0.683889	7	miRNA
ENSGACT00000029489.1	67	4	16	11	24	0	18	3	9	0.804	0.505109	0.698302	65	miRNA
mir-181a-2_(Oryzias latipes)	345	57	342	136	222	91	160	52	65	0.228	0.510424	0.704145	726	miRNA
mir-451_(Astatotilapia burtoni)	17	0	30	19	72	0	25	0	0	-1.498	0.512731	0.705823	116	miRNA
ENSGACT00000029021.1	1289	402	1650	975	615	827	825	143	310	-0.285	0.521943	0.715248	3695	miRNA
let-7c_(Astatotilapia burtoni)	5583	888	4890	2440	2403	442	1700	427	1101	0.334	0.522894	0.715248	8513	miRNA
mir-96-2_(Astatotilapia burtoni)	7	0	11	7	0	9	6	0	0	-1.484	0.532006	0.724649	22	miRNA
mir-1338_(Salmo salar)	46	0	42	14	30	0	13	0	0	-1.362	0.543723	0.731792	57	miRNA
mir-99b_(Ictalurus punctatus)	8385	2352	7495	6781	8960	3821	3901	2112	1855	-0.221	0.54327	0.731792	27430	miRNA
mir-30d_(Astatotilapia burtoni)	926	256	500	133	195	144	207	42	92	0.277	0.544037	0.731792	813	miRNA
mir-30e_(Oryzias latipes)	661	309	806	713	491	211	418	188	213	0.282	0.543282	0.731792	2234	miRNA
mir-96-1_(Astatotilapia burtoni)	8	0	10	7	0	10	7	0	0	-1.388	0.556956	0.744525	24	miRNA
mir-218a-1_(Oreochromis niloticus)	211	42	242	108	75	99	104	19	28	-0.288	0.560811	0.748133	433	miRNA
mir-218a_(Cyprinus carpio)	128	30	160	81	48	69	99	17	38	0.291	0.571537	0.757755	352	miRNA
mir-181a-1_(Oryzias latipes)	343	58	345	138	224	92	161	51	63	0.191	0.577055	0.760397	729	miRNA
mir-155_(Astatotilapia burtoni)	56	0	11	10	0	0	26	0	0	1.609	0.582544	0.762968	36	miRNA
mir-183_(Ictalurus punctatus)	25	0	11	13	0	0	0	10	0	1.638	0.58888	0.766611	23	miRNA
mir-218a-2_(Danio rerio)	12	0	15	13	0	10	10	0	0	-1.241	0.593256	0.769017	33	miRNA
ENSGACT00000029632.1	43	0	29	2	2	0	2	0	2	1.006	0.607671	0.780085	8	miRNA
mir-99a_(Astatotilapia burtoni)	60	23	33	12	15	0	11	0	0	-0.827	0.610065	0.781608	38	miRNA
mir-455_(Oryzias latipes)	60	0	35	10	27	11	23	0	0	-0.906	0.611657	0.781937	71	miRNA
ENSGACT00000029661.1	45	0	27	3	1	0	2	0	2	0.985	0.624353	0.790521	8	miRNA
ENSGACT00000028970.1	336	46	442	240	226	57	199	31	106	0.267	0.636602	0.79977	859	miRNA
ENSGACT00000029601.1	1572	145	2185	1520	1601	164	1122	271	603	0.327	0.646289	0.808247	5281	miRNA
ENSGACT00000029621.1	1575	146	2180	1522	1596	161	1119	269	604	0.328	0.647097	0.808247	5271	miRNA
mir-144_(Astatotilapia burtoni)	0	0	63	0	28	36	29	0	0	-1.337	0.651529	0.812214	93	miRNA
mir-218b_(Astatotilapia burtoni)	24	0	27	5	0	0	10	0	0	1.272	0.658591	0.819439	15	miRNA
ENSGACT00000029635.1	1559	144	2163	1507	1594	160	1103	268	591	0.315	0.659869	0.819453	5223	miRNA
mir-142_(Gorilla gorilla)	13	0	12	0	10	0	18	0	0	1.217	0.681927	0.835619	28	miRNA
mir-196a_(Oryzias latipes)	58	15	36	16	28	0	21	0	0	-0.678	0.696437	0.850179	65	miRNA
mir-2184_(Oreochromis niloticus)	31	0	11	10	24	18	32	0	0	-0.681	0.705141	0.856026	84	miRNA
mir-100_(Cyprinus carpio)	17317	4033	10449	8737	11737	2955	4645	2131	2791	-0.158	0.714228	0.865366	32996	miRNA
ENSGACT00000029539.1	43	0	29	3	2	0	2	0	2	0.686	0.724347	0.87171	9	miRNA
ENSGACT00000029641.1	45	0	27	3	2	0	2	0	2	0.686	0.724853	0.87171	9	miRNA
ENSGACT00000029517.1	42	0	29	3	2	0	2	0	2	0.686	0.724364	0.87171	9	miRNA
mir-146a_(Cyprinus carpio)	39	0	35	13	13	0	12	0	0	-0.739	0.741712	0.877308	38	miRNA
mir-125a-2_(Astatotilapia burtoni)	2176	456	2870	2546	4889	881	1537	701	1045	-0.167	0.736221	0.877308	11599	miRNA
mir-125a-1_(Astatotilapia burtoni)	2183	460	2870	2547	4896	881	1537	700	1051	-0.166	0.737875	0.877308	11612	miRNA
mir-10c_(Astatotilapia burtoni)	794	262	870	606	955	269	440	218	262	0.139	0.734732	0.877308	2750	miRNA
mir-100a-1_(Salmo salar)	496	81	407	184	239	68	115	42	65	-0.104	0.792928	0.921049	713	miRNA
mir-204_(Oryzias latipes)	37	29	46	48	27	15	0	13	10	-0.317	0.79774	0.924978	113	miRNA
mir-196a-2_(Astatotilapia burtoni)	51	0	49	8	25	0	6	5	5	0.379	0.808195	0.93209	49	miRNA
mir-731_(Astatotilapia burtoni)	396	35	413	267	385	82	181	49	103	-0.121	0.827329	0.938851	1067	miRNA
mir-1388_(Astatotilapia burtoni)	178	56	193	78	74	20	53	24	14	0.117	0.831417	0.938851	263	miRNA
mir-210_(Astatotilapia burtoni)	183	17	100	23	54	10	19	10	14	0.143	0.83718	0.938851	130	miRNA
mir-142_(Oryzias latipes)	144	10	60	33	52	68	106	15	11	0.164	0.838726	0.938851	285	miRNA
mir-212-2_(Danio rerio)	20	0	22	15	30	15	16	16	0	0.295	0.833715	0.938851	92	miRNA
mir-196a-1_(Astatotilapia burtoni)	51	0	51	7	27	0	6	5	5	0.342	0.828378	0.938851	50	miRNA
mir-462_(Astatotilapia burtoni)	2186	403	1411	911	1129	184	479	166	314	-0.096	0.852274	0.94909	3183	miRNA
mir-10a-2_(Astatotilapia burtoni)	2517	2013	2520	1924	5028	196	1205	1062	653	0.151	0.869827	0.960076	10068	miRNA
mir-10a-1_(Astatotilapia burtoni)	2514	2015	2523	1923	5025	194	1203	1060	655	0.152	0.869518	0.960076	10060	miRNA
mir-17-1_(Astatotilapia burtoni)	1285	230	926	359	529	323	367	91	195	-0.047	0.885703	0.966705	1864	miRNA
mir-146_(Astatotilapia burtoni)	136357	43890	107254	43418	47027	27572	42800	13087	8756	-0.057	0.892187	0.967713	182660	miRNA
mir-17-2_(Astatotilapia burtoni)	1282	230	930	358	527	325	371	91	194	-0.046	0.889565	0.967713	1866	miRNA
mir-20b_(Danio rerio)	47	0	31	0	14	0	14	0	0	0.39	0.891604	0.967713	28	miRNA
ENSGACT00000028058.1	27	0	18	37	16	11	0	15	0	-0.216	0.911966	0.973527	79	miRNA
mir-142-2_(Astatotilapia burtoni)	108	6	43	14	15	25	44	0	8	0.134	0.905871	0.973527	106	miRNA
mir-142-1_(Astatotilapia burtoni)	110	6	44	13	15	26	45	0	8	0.141	0.902331	0.973527	107	miRNA
mir-218b_(Oryzias latipes)	63	15	55	24	0	46	68	0	12	0.162	0.91951	0.973527	150	miRNA
mir-24b_(Astatotilapia burtoni)	48	16	37	0	0	15	25	0	0	0.261	0.911066	0.973527	40	miRNA
mir-34b_(Oreochromis niloticus)	642	18	21	177	28	0	201	0	0	0.205	0.927139	0.97538	406	miRNA
mir-146a_(Gorilla gorilla)	80	0	60	0	15	0	10	0	0	-0.166	0.952033	0.987124	25	miRNA
mir-10a_(Gorilla gorilla)	0	43	122	152	14	55	60	28	21	-0.086	0.951346	0.987124	330	miRNA
mir-125c_(Oryzias latipes)	220	69	152	262	593	89	149	103	121	-0.039	0.948903	0.987124	1317	miRNA
ENSGACT00000028944.1	396	0	27	0	0	0	0	0	0	0	1	1	0	miRNA
mir-212a_(Oreochromis niloticus)	88	26	248	0	0	0	0	0	0	0	1	1	0	miRNA
mir-148_(Gadus morhua)	90	12	133	0	0	0	0	0	0	0	1	1	0	miRNA
mir-10545_(Astatotilapia burtoni)	99	17	58	0	0	0	0	0	0	0	1	1	0	miRNA
mir-202_(Danio rerio)	81	10	62	0	0	0	0	0	0	0	1	1	0	miRNA
mir-223_(Mus musculus)	52	0	58	0	0	0	0	0	0	0	1	1	0	miRNA
mir-2188_(Astatotilapia burtoni)	51	0	40	0	0	0	0	0	0	0	1	1	0	miRNA
mir-10544_(Astatotilapia burtoni)	47	0	31	0	0	0	0	0	0	0	1	1	0	miRNA
mir-194b_(Astatotilapia burtoni)	34	33	0	0	0	0	0	0	0	0	1	1	0	miRNA
ENSGACT00000029594.1	44	0	17	0	0	0	62	5	51	8.52	2.76546e-06	1.50358e-05	118	misc_RNA
ENSGACT00000029620.1	47	0	16	0	0	0	61	5	51	8.513	3.36659e-06	1.81515e-05	117	misc_RNA
ENSGACT00000028895.1	1079	90	821	454	455	102	78	18	24	-2.166	0.000164836	0.000683648	1131	rRNA
ENSGACT00000028496.1	1844	97	886	479	467	106	77	21	23	-2.178	0.000856897	0.00309727	1173	rRNA
ENSGACT00000027830.1	1308	98	902	488	476	103	124	20	40	-1.692	0.00501468	0.0153042	1251	rRNA
ENSGACT00000028572.1	2090	108	983	516	490	105	129	25	42	-1.623	0.0137516	0.0375412	1307	rRNA
ENSGACT00000028662.1	2086	108	966	516	489	105	132	30	39	-1.564	0.0173267	0.0455706	1311	rRNA
ENSGACT00000027753.1	2087	103	974	512	490	102	134	28	39	-1.575	0.0187644	0.0485623	1305	rRNA
ENSGACT00000027817.1	2078	106	973	519	490	104	133	30	40	-1.552	0.0187617	0.0485623	1316	rRNA
ENSGACT00000028855.1	2085	110	974	516	487	105	136	28	43	-1.533	0.0189448	0.0488338	1315	rRNA
ENSGACT00000028877.1	2073	106	971	509	497	104	135	29	41	-1.543	0.0192332	0.0493805	1315	rRNA
ENSGACT00000028830.1	2079	108	979	513	482	105	133	28	44	-1.526	0.0193901	0.0495865	1305	rRNA
ENSGACT00000028516.1	2086	103	980	508	496	104	133	29	41	-1.55	0.0195711	0.0498523	1311	rRNA
ENSGACT00000029202.1	1012	13	141	54	37	0	56	11	17	0.838	0.520271	0.714683	175	rRNA
ENSGACT00000028528.1	1050	25	172	75	49	0	58	9	19	0.391	0.757808	0.88984	210	rRNA
ENSGACT00000028476.1	1051	22	166	73	49	0	59	9	17	0.375	0.769918	0.899164	207	rRNA
ENSGACT00000028560.1	95175	25762	97838	9904	2926	1257	103314	16491	62856	4.621	3.19378e-12	7.12543e-11	196748	rRNA gene_symbol
ENSGACT00000028629.1	16749	1996	13112	1169	356	162	13938	1822	6310	4.539	1.00683e-11	1.61613e-10	23757	rRNA gene_symbol
ENSGACT00000027777.1	98996	27310	100137	10894	3065	1279	105602	18406	64421	4.57	1.01536e-11	1.61613e-10	203667	rRNA gene_symbol
ENSGACT00000028919.1	98986	27322	100126	10883	3065	1273	105597	18389	64366	4.571	1.03543e-11	1.61613e-10	203573	rRNA gene_symbol
ENSGACT00000028545.1	98964	27296	100143	10874	3058	1284	105622	18415	64370	4.572	9.39036e-12	1.61613e-10	203623	rRNA gene_symbol
ENSGACT00000028529.1	99000	27311	100113	10881	3069	1271	105589	18403	64403	4.572	1.02775e-11	1.61613e-10	203616	rRNA gene_symbol
ENSGACT00000028576.1	98981	27343	100121	10879	3067	1267	105642	18409	64366	4.573	1.04911e-11	1.61613e-10	203630	rRNA gene_symbol
ENSGACT00000027871.1	98974	27289	100145	10867	3062	1274	105602	18393	64391	4.573	9.8731e-12	1.61613e-10	203589	rRNA gene_symbol
ENSGACT00000028469.1	98976	27324	100142	10870	3057	1274	105587	18387	64392	4.573	1.0106e-11	1.61613e-10	203567	rRNA gene_symbol
ENSGACT00000028719.1	99021	27303	100149	10866	3061	1272	105603	18385	64356	4.573	1.00357e-11	1.61613e-10	203543	rRNA gene_symbol
ENSGACT00000028462.1	98996	27311	100109	10864	3062	1269	105635	18390	64385	4.574	1.01278e-11	1.61613e-10	203605	rRNA gene_symbol
ENSGACT00000028522.1	98973	27292	100093	10872	3060	1270	105608	18389	64403	4.574	1.03234e-11	1.61613e-10	203602	rRNA gene_symbol
ENSGACT00000029184.1	99019	27311	100129	10860	3063	1271	105613	18402	64373	4.574	9.81983e-12	1.61613e-10	203582	rRNA gene_symbol
ENSGACT00000027908.1	98969	27294	100117	10890	3061	1270	105550	18400	64376	4.572	1.07704e-11	1.62057e-10	203547	rRNA gene_symbol
ENSGACT00000028605.1	15777	1823	12794	1175	356	164	13675	1703	6155	4.488	2.9486e-11	4.05903e-10	23228	rRNA gene_symbol
ENSGACT00000028452.1	15774	1820	12790	1177	359	162	13678	1703	6155	4.487	3.22493e-11	4.25822e-10	23234	rRNA gene_symbol
ENSGACT00000029534.1	15781	1826	12792	1176	355	163	13676	1701	6155	4.489	3.18451e-11	4.25822e-10	23226	rRNA gene_symbol
ENSGACT00000027970.1	15756	1821	12797	1177	355	163	13651	1693	6151	4.486	3.46672e-11	4.42013e-10	23190	rRNA gene_symbol
ENSGACT00000028807.1	15775	1823	12786	1178	356	160	13672	1699	6151	4.49	3.76803e-11	4.6883e-10	23216	rRNA gene_symbol
ENSGACT00000028503.1	2948	656	3169	214	28	15	3320	432	1986	5.388	2.35352e-10	2.37926e-09	5995	rRNA gene_symbol
ENSGACT00000027965.1	156	5	191	0	0	0	115	23	73	9.399	3.17175e-10	3.15711e-09	211	rRNA gene_symbol
ENSGACT00000028751.1	165	10	116	0	0	0	95	13	30	8.608	8.767e-10	8.10321e-09	138	rRNA gene_symbol
ENSGACT00000028808.1	30	8	13	0	0	0	44	6	49	8.376	3.44934e-08	2.47969e-07	99	rRNA gene_symbol
ENSGACT00000028732.1	7	24	4	0	0	0	29	117	78	10.164	4.18065e-08	2.90847e-07	224	rRNA gene_symbol
ENSGACT00000027759.1	12	6	8	0	0	0	20	22	22	8.079	8.84116e-08	5.83697e-07	64	rRNA gene_symbol
ENSGACT00000028460.1	30	7	13	0	0	0	44	4	50	8.339	9.88435e-08	6.22539e-07	98	rRNA gene_symbol
ENSGACT00000028842.1	30	7	13	0	0	0	45	3	49	8.299	1.97901e-07	1.20257e-06	97	rRNA gene_symbol
ENSGACT00000028371.1	31	7	13	0	0	0	45	3	49	8.299	2.0173e-07	1.20851e-06	97	rRNA gene_symbol
ENSGACT00000029463.1	401	83	300	49	51	0	498	69	437	4.426	1.45348e-05	7.01792e-05	1104	rRNA gene_symbol
ENSGACT00000028475.1	148	14	197	12	0	0	132	12	167	5.748	1.77211e-05	8.43057e-05	323	rRNA gene_symbol
ENSGACT00000028836.1	45	5	38	0	0	0	36	0	15	7.05	0.000130283	0.000547357	51	rRNA gene_symbol
ENSGACT00000028630.1	44	5	38	0	0	0	34	0	15	7.01	0.000141075	0.000588875	49	rRNA gene_symbol
ENSGACT00000027892.1	44	5	36	0	0	0	35	0	13	6.933	0.000167655	0.000690911	48	rRNA gene_symbol
ENSGACT00000028606.1	402	141	586	260	136	13	480	291	276	2.63	0.000663447	0.00243892	1456	rRNA gene_symbol
ENSGACT00000028500.1	18	3	10	0	1	0	10	1	6	4.737	0.00362929	0.0114544	18	rRNA gene_symbol
ENSGACT00000028549.1	2	1	1	0	0	0	3	8	1	5.892	0.00497585	0.0152577	12	rRNA gene_symbol
ENSGACT00000028726.1	4	1	16	4	5	1	11	8	13	2.915	0.00604207	0.0180148	42	rRNA gene_symbol
ENSGACT00000027954.1	52	0	36	0	0	0	18	0	12	6.417	0.00820349	0.0236949	30	rRNA gene_symbol
ENSGACT00000028427.1	18	0	28	0	0	0	6	5	1	5.539	0.0114954	0.032197	12	rRNA gene_symbol
ENSGACT00000028705.1	1	2	0	0	0	0	5	6	2	5.795	0.0144011	0.0388518	13	rRNA gene_symbol
ENSGACT00000028531.1	27	0	12	2	0	0	10	0	22	5.064	0.0222886	0.0558943	34	rRNA gene_symbol
ENSGACT00000027800.1	17	4	9	2	2	0	8	2	4	2.76	0.0259351	0.0640458	18	rRNA gene_symbol
ENSGACT00000028704.1	1	0	32	13	0	0	41	30	18	4.063	0.0299327	0.0722784	102	rRNA gene_symbol
ENSGACT00000028364.1	17	0	12	2	0	0	21	0	9	4.523	0.0349285	0.0827792	32	rRNA gene_symbol
ENSGACT00000028880.1	16	0	12	2	0	0	10	0	10	4.19	0.0568437	0.129957	22	rRNA gene_symbol
ENSGACT00000028603.1	19	0	29	0	0	0	5	1	1	4.338	0.059028	0.133535	7	rRNA gene_symbol
ENSGACT00000027948.1	16	0	12	2	0	0	11	0	9	4.132	0.059715	0.134619	22	rRNA gene_symbol
ENSGACT00000028533.1	18	0	31	4	3	0	7	6	5	2.679	0.0625926	0.138819	25	rRNA gene_symbol
ENSGACT00000028814.1	0	0	0	0	0	0	0	0	23	6.641	0.090089	0.18742	23	rRNA gene_symbol
ENSGACT00000028639.1	18	0	29	5	4	0	6	5	4	2.055	0.157765	0.29164	24	rRNA gene_symbol
ENSGACT00000028455.1	133	3	26	9	0	0	0	0	0	-2.809	0.263985	0.440048	9	rRNA gene_symbol
ENSGACT00000029530.1	134	3	26	8	0	0	0	0	0	-2.642	0.289956	0.469074	8	rRNA gene_symbol
ENSGACT00000029155.1	530	134	608	0	0	0	377	219	115	11.342	4.25706e-18	1.83621e-16	711	snoRNA
ENSGACT00000029652.1	679	97	342	0	0	0	457	82	400	11.597	6.22452e-18	2.51704e-16	939	snoRNA
ENSGACT00000029492.1	256	42	206	0	0	0	139	43	70	9.702	8.198e-15	2.21004e-13	252	snoRNA
ENSGACT00000029416.1	91	20	75	0	0	0	54	20	32	8.505	4.05894e-11	4.95497e-10	106	snoRNA
ENSGACT00000029456.1	92	20	76	0	0	0	53	20	33	8.515	4.17563e-11	5.00302e-10	106	snoRNA
ENSGACT00000029455.1	92	20	74	0	0	0	53	20	31	8.48	4.83359e-11	5.48654e-10	104	snoRNA
ENSGACT00000029691.1	542	22	583	0	0	0	72	30	82	9.409	1.41984e-10	1.48168e-09	184	snoRNA
ENSGACT00000029696.1	7695	3272	7508	680	205	65	4708	2238	1801	4.332	1.01984e-09	9.29351e-09	9697	snoRNA
ENSGACT00000029606.1	546	22	86	0	0	0	55	37	23	8.77	1.15324e-08	9.09938e-08	115	snoRNA
ENSGACT00000027941.1	1936	648	1722	303	98	63	995	377	568	3.098	1.95876e-08	1.49096e-07	2404	snoRNA
ENSGACT00000029540.1	377	99	250	10	0	13	376	60	89	4.919	9.33485e-08	6.10065e-07	548	snoRNA
ENSGACT00000029583.1	650	193	863	35	0	0	722	210	469	6.404	6.80296e-07	3.89514e-06	1436	snoRNA
ENSGACT00000029431.1	3795	1534	3917	159	39	0	1965	763	1328	5.544	9.25847e-07	5.25459e-06	4254	snoRNA
ENSGACT00000029402.1	130	196	137	0	0	0	111	0	10	7.953	3.98031e-05	0.000181357	121	snoRNA
ENSGACT00000029405.1	311	93	224	87	47	53	206	93	68	1.884	0.000190551	0.000780295	554	snoRNA
ENSGACT00000029522.1	466	829	734	510	155	94	1195	779	783	3.062	0.00036886	0.00142055	3516	snoRNA
ENSGACT00000029648.1	1030	219	475	56	0	39	348	157	96	3.438	0.00229597	0.00781838	696	snoRNA
ENSGACT00000029366.1	45	0	64	0	0	0	26	0	12	6.646	0.00574445	0.0172067	38	snoRNA
ENSGACT00000029359.1	114	0	49	0	0	0	26	7	0	6.534	0.00784766	0.0228713	33	snoRNA
ENSGACT00000029675.1	40	0	13	0	0	0	11	0	13	6.262	0.0127771	0.0353282	24	snoRNA
ENSGACT00000028342.1	32	3	16	7	4	9	29	7	5	1.628	0.0668573	0.145157	61	snoRNA
ENSGACT00000029223.1	61	0	0	0	0	0	15	7	0	6.178	0.06815	0.147468	22	snoRNA
ENSGACT00000029638.1	423	0	133	0	0	0	16	0	0	4.928	0.0772387	0.164386	16	snoRNA
ENSGACT00000029572.1	53	0	50	0	0	0	25	0	0	5.537	0.0790836	0.167511	25	snoRNA
ENSGACT00000029516.1	32	26	15	13	6	12	5	0	0	-2.316	0.107897	0.219527	36	snoRNA
ENSGACT00000029386.1	20	0	17	0	0	0	0	0	10	5.438	0.116463	0.235474	10	snoRNA
ENSGACT00000029388.1	19	0	17	0	0	0	0	0	10	5.438	0.116931	0.235684	10	snoRNA
ENSGACT00000029674.1	30	25	14	12	5	12	5	0	0	-2.251	0.126149	0.250363	34	snoRNA
ENSGACT00000029121.1	131	38	226	40	0	0	97	0	63	2.836	0.132799	0.257811	200	snoRNA
ENSGACT00000029227.1	0	0	0	50	34	10	12	0	0	-2.665	0.148271	0.279684	106	snoRNA
ENSGACT00000029415.1	36	0	35	11	0	11	134	0	14	2.731	0.150159	0.282422	170	snoRNA
ENSGACT00000029188.1	0	0	0	0	0	36	0	0	0	-5.543	0.156495	0.29012	36	snoRNA
ENSGACT00000029437.1	64	0	27	0	0	0	12	0	0	4.51	0.158542	0.292242	12	snoRNA
ENSGACT00000029614.1	20	20	0	0	0	0	10	0	0	4.253	0.201469	0.355178	10	snoRNA
ENSGACT00000029692.1	0	11	0	0	0	0	13	0	0	4.598	0.244654	0.414375	13	snoRNA
ENSGACT00000029159.1	40	0	14	0	0	0	8	0	0	3.943	0.248104	0.418029	8	snoRNA
ENSGACT00000028559.1	7	0	12	5	0	0	25	0	0	2.543	0.38518	0.575546	30	snoRNA
ENSGACT00000027787.1	6	0	12	5	0	0	24	0	0	2.485	0.398457	0.592648	29	snoRNA
ENSGACT00000029682.1	29	92	30	0	0	11	42	0	0	1.442	0.543373	0.731792	53	snoRNA
ENSGACT00000029145.1	75	0	20	0	0	15	17	0	14	1.227	0.613998	0.781937	46	snoRNA
ENSGACT00000029177.1	75	0	20	0	0	15	17	0	14	1.227	0.613998	0.781937	46	snoRNA
ENSGACT00000029422.1	27	0	14	0	0	18	9	0	0	-1.455	0.62915	0.79212	27	snoRNA
ENSGACT00000028916.1	235	3	122	23	30	33	40	6	4	-0.335	0.740444	0.877308	136	snoRNA
ENSGACT00000027823.1	13	0	0	18	35	0	17	0	5	-0.552	0.805109	0.930188	75	snoRNA
ENSGACT00000028701.1	13	0	0	18	34	0	16	0	6	-0.462	0.835926	0.938851	74	snoRNA
ENSGACT00000028446.1	389	24	159	10	4	63	58	7	4	-0.134	0.911363	0.973527	146	snoRNA
ENSGACT00000028459.1	389	25	158	11	3	62	57	7	4	-0.131	0.914214	0.973527	144	snoRNA
ENSGACT00000028538.1	225	22	278	131	27	0	141	0	0	0.079	0.969138	0.993712	299	snoRNA
ENSGACT00000028510.1	75	27	71	58	45	121	33	2	5	-2.243	0.00950829	0.0272206	264	snRNA
ENSGACT00000027934.1	78	28	70	59	44	126	33	2	7	-2.168	0.0111962	0.0316328	271	snRNA
ENSGACT00000028706.1	69	26	72	51	43	123	36	2	5	-2.141	0.017019	0.0451282	260	snRNA
ENSGACT00000028405.1	67	27	73	51	46	132	38	2	6	-2.122	0.0183037	0.0477521	275	snRNA
ENSGACT00000027751.1	69	27	68	57	44	127	38	1	6	-2.182	0.0198043	0.0502485	273	snRNA
ENSGACT00000028400.1	73	25	69	53	43	126	38	1	6	-2.151	0.0218688	0.0552699	267	snRNA
ENSGACT00000028544.1	71	30	73	54	42	130	38	2	7	-2.051	0.0221075	0.0556559	273	snRNA
ENSGACT00000028345.1	76	28	77	52	41	124	40	2	5	-2.047	0.0249447	0.062074	264	snRNA
ENSGACT00000028910.1	73	26	71	50	43	120	37	3	9	-1.806	0.0294572	0.0717888	262	snRNA
ENSGACT00000028799.1	74	26	67	53	43	117	40	4	6	-1.806	0.0295144	0.0717888	263	snRNA
ENSGACT00000028928.1	77	27	72	56	44	120	43	3	6	-1.853	0.0299391	0.0722784	272	snRNA
ENSGACT00000028578.1	23	6	15	11	5	102	19	1	3	-2.376	0.0707408	0.152058	141	snRNA
ENSGACT00000029330.1	0	0	0	0	0	28	0	0	0	-5.18	0.185663	0.33092	28	snRNA
ENSGACT00000028497.1	4	1	4	6	4	3	8	4	3	1.165	0.243059	0.41384	28	snRNA
ENSGACT00000027819.1	7	0	4	4	5	1	6	3	3	1.343	0.269262	0.444808	22	snRNA
ENSGACT00000027926.1	6	1	5	4	5	1	7	2	3	1.212	0.273147	0.449685	22	snRNA
ENSGACT00000028618.1	4	0	5	2	6	4	8	3	4	1.208	0.282245	0.46199	27	snRNA
ENSGACT00000028892.1	6	1	4	4	6	2	5	3	4	1.094	0.299053	0.475329	24	snRNA
ENSGACT00000028874.1	5	0	6	6	4	2	6	3	4	1.162	0.301213	0.475329	25	snRNA
ENSGACT00000028520.1	4	0	4	5	6	1	10	3	2	1.234	0.297743	0.475329	27	snRNA
ENSGACT00000028644.1	4	0	3	4	5	1	7	3	2	1.269	0.300582	0.475329	22	snRNA
ENSGACT00000027966.1	3	1	4	4	6	4	7	3	4	0.938	0.345264	0.533141	28	snRNA
ENSGACT00000028390.1	6	0	5	3	5	3	6	2	4	1.052	0.359415	0.55367	23	snRNA
ENSGACT00000028816.1	5	0	4	4	5	2	7	2	3	1.03	0.370465	0.566045	23	snRNA
ENSGACT00000028717.1	4	0	4	4	5	2	9	2	2	1.036	0.377258	0.57163	24	snRNA
ENSGACT00000028864.1	3	0	5	3	6	2	7	2	3	1.039	0.379259	0.573319	23	snRNA
ENSGACT00000027865.1	3	0	4	4	6	2	6	2	4	0.993	0.384833	0.575546	24	snRNA
ENSGACT00000027879.1	7	1	4	2	5	3	8	1	3	0.985	0.392632	0.58533	22	snRNA
ENSGACT00000027826.1	5	1	3	4	6	3	8	3	2	0.881	0.399926	0.593461	26	snRNA
ENSGACT00000028791.1	4	1	4	4	6	2	5	2	4	0.905	0.400838	0.593461	23	snRNA
ENSGACT00000028906.1	3	0	3	6	6	2	7	3	3	0.895	0.413827	0.606535	27	snRNA
ENSGACT00000028844.1	6	0	4	3	7	3	7	2	4	0.918	0.416187	0.606535	26	snRNA
ENSGACT00000028897.1	5	0	3	5	6	2	8	3	2	0.931	0.415298	0.606535	26	snRNA
ENSGACT00000027754.1	6	0	4	5	5	2	5	3	3	0.952	0.410652	0.606535	23	snRNA
ENSGACT00000028734.1	5	0	4	3	6	2	7	1	4	0.993	0.414327	0.606535	23	snRNA
ENSGACT00000028518.1	3	1	4	7	6	2	5	5	2	0.881	0.422941	0.613548	27	snRNA
ENSGACT00000028491.1	6	0	4	4	5	2	8	2	2	0.953	0.422052	0.613548	23	snRNA
ENSGACT00000028633.1	4	0	4	5	4	3	7	2	3	0.854	0.447562	0.644927	24	snRNA
ENSGACT00000028643.1	3	0	3	5	3	3	8	2	2	0.883	0.456435	0.654798	23	snRNA
ENSGACT00000028376.1	5	1	3	6	4	3	8	1	4	0.788	0.464319	0.661706	26	snRNA
ENSGACT00000028650.1	6	0	2	5	4	3	8	1	4	0.885	0.466097	0.662779	25	snRNA
ENSGACT00000028641.1	4	0	4	6	5	2	8	1	4	0.837	0.473524	0.66893	26	snRNA
ENSGACT00000028351.1	5	0	6	5	6	3	6	3	3	0.776	0.477764	0.673449	26	snRNA
ENSGACT00000028431.1	8	0	4	2	5	4	8	3	1	0.888	0.493386	0.685023	23	snRNA
ENSGACT00000028607.1	4	1	5	7	6	1	7	2	3	0.749	0.494611	0.685253	26	snRNA
ENSGACT00000028413.1	5	5	3	3	2	18	7	0	3	-0.992	0.525728	0.717608	33	snRNA
ENSGACT00000028554.1	4	0	4	6	4	2	7	2	2	0.739	0.533657	0.72537	23	snRNA
ENSGACT00000028750.1	7	0	4	6	7	3	9	2	3	0.641	0.553075	0.742406	30	snRNA
ENSGACT00000028675.1	5	1	3	3	5	3	8	1	2	0.684	0.554758	0.743123	22	snRNA
ENSGACT00000027949.1	55	123	110	6	0	166	54	11	15	-0.937	0.564452	0.751441	252	snRNA
ENSGACT00000028426.1	3	0	4	5	7	2	9	1	3	0.674	0.568522	0.755306	27	snRNA
ENSGACT00000027950.1	57	121	109	6	0	165	53	11	16	-0.913	0.573188	0.75839	251	snRNA
ENSGACT00000027815.1	59	122	108	4	0	163	50	11	16	-0.92	0.576558	0.760397	244	snRNA
ENSGACT00000027972.1	59	118	112	5	0	171	56	11	17	-0.9	0.581351	0.762968	260	snRNA
ENSGACT00000027888.1	59	125	113	5	0	167	52	12	16	-0.898	0.582445	0.762968	252	snRNA
ENSGACT00000028811.1	5	4	4	2	1	19	8	0	3	-0.889	0.586296	0.766331	33	snRNA
ENSGACT00000027983.1	58	122	111	6	0	167	52	12	17	-0.877	0.587944	0.766611	254	snRNA
ENSGACT00000028903.1	8	3	3	1	0	16	6	1	1	-0.946	0.594248	0.769017	25	snRNA
ENSGACT00000027958.1	9	2	2	3	1	17	9	1	1	-0.806	0.594295	0.769017	32	snRNA
ENSGACT00000028834.1	56	120	109	5	0	161	53	12	15	-0.861	0.597693	0.770334	246	snRNA
ENSGACT00000028402.1	60	126	106	7	0	167	56	13	15	-0.853	0.596951	0.770334	258	snRNA
ENSGACT00000028422.1	55	120	111	4	0	164	53	12	16	-0.856	0.603518	0.776295	249	snRNA
ENSGACT00000028845.1	54	123	108	5	0	162	55	12	16	-0.822	0.615156	0.781937	250	snRNA
ENSGACT00000027842.1	8	0	3	4	6	3	7	2	2	0.595	0.62007	0.786638	24	snRNA
ENSGACT00000028875.1	3	1	4	5	4	3	6	1	3	0.547	0.625889	0.790918	22	snRNA
ENSGACT00000027930.1	4	0	2	6	6	2	7	3	1	0.595	0.629288	0.79212	25	snRNA
ENSGACT00000027946.1	59	124	108	5	0	160	55	12	18	-0.755	0.642775	0.80596	250	snRNA
ENSGACT00000028805.1	57	121	111	5	0	167	56	14	19	-0.712	0.661844	0.820332	261	snRNA
ENSGACT00000028850.1	8	3	5	2	2	19	13	0	2	-0.664	0.66655	0.821443	38	snRNA
ENSGACT00000027877.1	10	3	5	2	1	18	11	1	1	-0.648	0.665447	0.821443	34	snRNA
ENSGACT00000028588.1	4	0	3	10	4	2	9	2	2	0.515	0.665661	0.821443	29	snRNA
ENSGACT00000027928.1	8	3	6	2	1	15	9	0	2	-0.67	0.670239	0.822855	29	snRNA
ENSGACT00000028473.1	5	1	4	5	7	1	5	2	2	0.496	0.66897	0.822855	22	snRNA
ENSGACT00000028869.1	3	1	3	10	7	1	7	3	2	0.45	0.690825	0.844922	30	snRNA
ENSGACT00000028901.1	6	3	4	1	2	18	8	0	4	-0.617	0.698105	0.85061	33	snRNA
ENSGACT00000028658.1	9	6	5	1	0	15	8	0	2	-0.717	0.705196	0.856026	26	snRNA
ENSGACT00000027866.1	8	4	5	4	1	14	8	1	2	-0.491	0.720335	0.871135	30	snRNA
ENSGACT00000027867.1	9	5	5	1	1	15	9	1	1	-0.542	0.728032	0.873909	28	snRNA
ENSGACT00000027783.1	3	1	5	4	7	2	5	1	3	0.398	0.729781	0.874385	22	snRNA
ENSGACT00000027797.1	6	4	4	0	2	18	10	0	3	-0.609	0.73924	0.877308	33	snRNA
ENSGACT00000028506.1	11	4	6	0	1	18	9	1	2	-0.566	0.736546	0.877308	31	snRNA
ENSGACT00000028430.1	9	5	5	3	2	15	14	0	1	-0.5	0.747348	0.880754	35	snRNA
ENSGACT00000028448.1	4	1	5	9	5	2	7	2	2	0.35	0.747148	0.880754	27	snRNA
ENSGACT00000027878.1	2	1	4	6	7	2	6	2	2	0.354	0.750617	0.882999	25	snRNA
ENSGACT00000028634.1	8	4	3	2	2	17	13	1	1	-0.45	0.76055	0.891442	36	snRNA
ENSGACT00000028425.1	7	3	2	1	2	17	13	0	2	-0.491	0.767991	0.898536	35	snRNA
ENSGACT00000028387.1	5	2	3	2	1	16	7	2	2	-0.408	0.775462	0.904007	30	snRNA
ENSGACT00000027900.1	7	4	5	1	0	14	13	2	3	0.425	0.790149	0.919472	33	snRNA
ENSGACT00000028599.1	6	0	3	4	7	3	7	2	1	0.316	0.799384	0.925227	24	snRNA
ENSGACT00000028438.1	7	4	2	0	0	16	9	0	3	-0.464	0.833996	0.938851	28	snRNA
ENSGACT00000027841.1	8	2	2	1	2	19	14	1	2	-0.337	0.822929	0.938851	39	snRNA
ENSGACT00000028401.1	10	6	8	2	2	14	10	0	3	-0.329	0.822525	0.938851	31	snRNA
ENSGACT00000027781.1	10	3	7	2	3	15	11	1	2	-0.299	0.817789	0.938851	34	snRNA
ENSGACT00000028735.1	7	4	3	3	2	19	13	2	2	-0.283	0.835113	0.938851	41	snRNA
ENSGACT00000027932.1	5	0	5	4	6	4	5	2	2	0.251	0.830227	0.938851	23	snRNA
ENSGACT00000028617.1	8	2	5	3	1	15	10	2	5	0.264	0.837391	0.938851	36	snRNA
ENSGACT00000027906.1	6	5	3	2	2	14	11	2	4	0.289	0.82975	0.938851	35	snRNA
ENSGACT00000028443.1	10	2	6	1	1	15	12	1	5	0.308	0.829783	0.938851	35	snRNA
ENSGACT00000027836.1	5	1	4	1	2	13	14	1	3	0.32	0.819116	0.938851	34	snRNA
ENSGACT00000028703.1	7	0	5	7	6	3	8	2	1	0.23	0.847414	0.946937	27	snRNA
ENSGACT00000028793.1	9	4	2	2	3	19	12	1	4	-0.262	0.850522	0.948772	41	snRNA
ENSGACT00000028442.1	4	0	6	5	7	3	7	2	1	0.223	0.853947	0.94932	25	snRNA
ENSGACT00000028707.1	8	4	3	1	2	18	11	2	2	-0.262	0.856912	0.950981	36	snRNA
ENSGACT00000028772.1	9	2	3	2	3	15	12	1	2	-0.234	0.862364	0.955393	35	snRNA
ENSGACT00000027915.1	8	5	5	3	2	16	18	2	2	0.214	0.871042	0.960076	43	snRNA
ENSGACT00000027843.1	9	1	3	3	1	17	17	0	2	-0.253	0.875474	0.963319	40	snRNA
ENSGACT00000028608.1	5	4	3	2	2	17	10	1	4	-0.205	0.884285	0.966705	36	snRNA
ENSGACT00000027861.1	4	3	6	2	1	14	8	1	3	-0.204	0.885744	0.966705	29	snRNA
ENSGACT00000028684.1	6	0	2	9	6	2	8	2	1	0.188	0.882823	0.966705	28	snRNA
ENSGACT00000028546.1	6	6	1	2	2	16	14	1	5	0.216	0.886021	0.966705	40	snRNA
ENSGACT00000027886.1	9	5	7	0	1	13	10	2	2	0.215	0.892928	0.967713	28	snRNA
ENSGACT00000027785.1	8	5	5	1	0	17	11	1	3	-0.17	0.91953	0.973527	33	snRNA
ENSGACT00000028687.1	7	4	3	1	2	15	9	2	2	-0.157	0.912874	0.973527	31	snRNA
ENSGACT00000028622.1	7	2	3	1	2	15	10	1	3	-0.137	0.923516	0.973527	32	snRNA
ENSGACT00000028346.1	4	0	4	11	7	2	7	2	1	-0.13	0.91582	0.973527	30	snRNA
ENSGACT00000027973.1	2	2	5	5	6	3	4	1	2	-0.117	0.922268	0.973527	21	snRNA
ENSGACT00000027971.1	6	0	5	9	6	2	8	1	2	0.137	0.910269	0.973527	28	snRNA
ENSGACT00000028580.1	10	4	3	3	0	17	15	2	3	0.157	0.918783	0.973527	40	snRNA
ENSGACT00000028674.1	11	5	4	0	1	15	11	1	4	0.158	0.923873	0.973527	32	snRNA
ENSGACT00000028591.1	8	3	4	3	0	14	14	1	3	0.192	0.900833	0.973527	35	snRNA
ENSGACT00000028651.1	9	3	1	0	1	15	12	1	4	0.211	0.904048	0.973527	33	snRNA
ENSGACT00000028828.1	6	4	3	1	2	13	11	1	3	0.122	0.932646	0.979582	31	snRNA
ENSGACT00000027922.1	9	2	2	1	2	13	10	1	2	-0.115	0.937828	0.983427	29	snRNA
ENSGACT00000027757.1	6	2	5	2	2	18	12	2	3	-0.097	0.941022	0.98493	39	snRNA
ENSGACT00000028511.1	6	6	4	2	2	16	16	1	3	0.103	0.942306	0.98493	40	snRNA
ENSGACT00000028552.1	6	1	6	4	3	14	10	1	4	-0.084	0.944511	0.985643	36	snRNA
ENSGACT00000028789.1	8	3	3	4	2	14	12	1	4	0.079	0.950398	0.987124	37	snRNA
ENSGACT00000027903.1	7	4	6	4	1	14	12	0	4	-0.083	0.95516	0.988517	35	snRNA
ENSGACT00000027881.1	4	0	3	7	6	3	5	1	3	0.064	0.956432	0.988517	25	snRNA
ENSGACT00000028433.1	7	3	6	2	0	18	16	2	1	-0.065	0.968327	0.993712	39	snRNA
ENSGACT00000028514.1	6	4	3	1	1	16	11	2	2	-0.06	0.968058	0.993712	33	snRNA
ENSGACT00000028485.1	6	6	5	3	1	13	11	1	3	0.06	0.965922	0.993712	32	snRNA
ENSGACT00000028637.1	8	3	2	2	0	16	12	1	4	0.07	0.965953	0.993712	35	snRNA
ENSGACT00000028927.1	7	4	4	2	0	16	10	1	4	-0.051	0.974473	0.996911	33	snRNA
ENSGACT00000027974.1	10	3	3	3	0	16	13	1	3	-0.049	0.975339	0.996911	36	snRNA
ENSGACT00000028609.1	11	1	6	3	1	14	9	2	3	0.033	0.980452	0.998981	32	snRNA
ENSGACT00000028758.1	8	2	3	3	2	12	13	0	3	0.035	0.980423	0.998981	33	snRNA
ENSGACT00000028825.1	7	4	4	3	2	15	11	1	4	-0.019	0.988642	1	36	snRNA
ENSGACT00000028822.1	6	2	3	3	1	17	11	1	5	-0.014	0.992016	1	38	snRNA
ENSGACT00000028377.1	8	5	1	1	1	15	7	1	5	-0.013	0.993335	1	30	snRNA
